# Supplementary material for: Neuroblastoma Risk Assessment and Treatment Stratification with Hybrid Capture-Based Panel Sequencing
Source: J Pers Med. 2021 Jul 22;11(8):691. doi: 10.3390/jpm11080691 (PMC8398598; doi:10.3390/jpm11080691)
Supplement: Supplementary file 1 [file jpm-11-00691-s001.zip]

Archive with 15 entries (15 files):
- S6-SNVs of cell lines.xlsx
- S7-FISH, WES and WGS data reference cohort.xlsx
- S8-Coverage reference cohort.xlsx
- S9-Quality control reference cohort.xlsx
- S10-MYCN copy numbers reference cohort.xlsx
- S11-SNVs reference cohort.xlsx
- S12-Coverage routine cohort.xlsx
- S13-Quality control routine cohort.xlsx
- S14-MYCN copy numbers routine cohort.xlsx
- S15-SNVs routine cohort.xlsx
- S1-Target genes and regions of the NB-HCPS assay.xlsx
- S2-Probe coverage of the NB-HCPS assay.xlsx
- S3-Coverage of cell lines.xlsx
- S4-Quality control of cell lines.xlsx
- S5-MYCN copy numbers cell lines.xlsx
