# Supplementary material for: Neuroblastoma Risk Assessment and Treatment Stratification with Hybrid Capture-Based Panel Sequencing
Source: J Pers Med. 2021 Jul 22;11(8):691. doi: 10.3390/jpm11080691 (PMC8398598; doi:10.3390/jpm11080691)
Supplement: Supplementary file 1 [file jpm-11-00691-s001.zip › S6-SNVs of cell lines.xlsx]

## Sheet: Tabelle1
Cell.line	Gene Symbol	Change cDNA	Change Protein	Variant Allele Frequency [%]	COSMIC ID
IMR32	ATM	c.8147T>C	p.V2716A	47
IMR32	NF1	c.4396G>T	p.D1466Y	51.4
LAN-5	ALK	c.3824G>A	p.R1275Q	47.8	COSM28056
NGP	NF1	c.4267G>T	p.E1423*	49.6
NGP	ROS1	c.2353G>A	p.V785M	48.7
SH-EP	ALK	c.3522C>A	p.F1174L	50.9	COSM28055
SH-SY5Y	ALK	c.3522C>A	p.F1174L	32.7	COSM28055
KELLY	ALK	c.3522C>A	p.F1174L	35.8	COSM28055
KELLY	CDKN2A	c.202G>A	p.A68T	41.5	COSM13604
KELLY	MAP2K1	c.1168G>A	p.A390T	51.3	COSM2257227
KELLY	TP53	c.529C>A	p.P177T	100	COSM43669
CHP-134	MYCL1	c.1067C>G	p.A356G	10.9
CHP-134	ROS1	c.3655C>A	p.Q1219K	50.7
CHP-134	BRCA2	c.6540G>C	p.L2180F	47
BE(2)C	PIK3CA	c.2091G>A	p.M697I	43.2	COSM5974655
BE(2)C	TSC2	c.1081C>A	p.L361M	47.9
BE(2)C	TP53	c.404G>T	p.C135F	100	COSM10647
BE(2)C	ATRX	c.2265T>G	p.N755K	100	COSM3097117
SK-N-DZ	TP53	c.329G>T	p.R110L	100	COSM10716
CHLA-90	ALK	c.3733T>G	p.F1245V	71.4	COSM28499
CHLA-90	RICTOR	c.5173A>G	p.I1725V	49.9
CHLA-90	MET	c.2329A>C	p.T777P	32.5
CHLA-90	TSC2	c.3640A>T	p.N1214Y	100
CHLA-90	TP53	c.856G>A	p.E286K	99.9	COSM10726
LAN-6	ALK	c.3271G>A	p.D1091N	65	COSM28502
LAN-6	ATM	c.6652A>C	p.S2218R	99.9
LAN-6	KRAS	c.34G>T	p.G12C	45.5	COSM516
GIMEN	BRCA1	c.1397G>A	p.R466Q	31	COSM3190118
SK-N-FI	ALK	c.3522C>A	p.F1174L	48.4	COSM28055
CLB-GA	ALK	c.3824G>A	p.R1275Q	53.5	COSM28056
CLB-GA	ATR	c.4397A>C	p.Q1466P	25.6
CLB-GA	JAK2	c.1080G>T	p.R360S	48.3
