# Supplementary material for: Neuroblastoma Risk Assessment and Treatment Stratification with Hybrid Capture-Based Panel Sequencing
Source: J Pers Med. 2021 Jul 22;11(8):691. doi: 10.3390/jpm11080691 (PMC8398598; doi:10.3390/jpm11080691)
Supplement: Supplementary file 1 [file jpm-11-00691-s001.zip › S7-FISH, WES and WGS data reference cohort.xlsx]

## Sheet: Pilot cohort
Patient number	Nature Paper Peifer et al WGS data	WES data	Clinical information				FISH, WGS and WES diagnostics
			AGE	INSS	OS	EFS	MYCN status	Method	Alteration	Method	Alteration	Method	Alteration	Method	Alteration	Method	Alteration
1	NBL26	0	1	3	1	1	MNA	FISH	1p del	FISH	11Q del	FISH					1p del / 11Q del
2	0	1	1	3	1	1	MNA	FISH	HRAS p.Q61K	WES							1p del
3	0	1	1	4	1	1	MNA	FISH	FGFR1	WES							1p del
4	NBL31	0	1	4	1	1	MNA	FISH	ALK p.F1174L	WGS	1p del	FISH					1p del
5	0	1	0	4	1	1	MNA	FISH									1p del
6	0	1	0	4	1	1	MNA	FISH	TP53 p.C176F	WES							1p im
7	NBL33	0	0	2	1	1	MNA	FISH	NRAS p.Q61K	WGS	1p del	FISH					1p del
8	NBL42	1	1	4	1	1	MNA	FISH	TERT rearr	WES / WGS	ALK amp	WES / WGS
9	0	1	1	4	0	0	MNA	FISH	MDM4 amp	WES	ALK p.L1240V	WES
10	NBL61	0	1	4	0	0	non MNA	FISH	ALK p.R1275L	WGS	1p im 51% del 26%	FISH					1p im 51% del 26%
11	NBL39	0	1	4	0	0	non MNA	FISH	TERT rearr	WGS	CCND1 amp	WGS	FGF19 amp	WGS
12	NBL35	1	1	4	1	1	non MNA	FISH	TERT rearr	WES / WGS	LIN28B amp	WES / WGS
13	NBL03	0	1	4	0	1	non MNA	FISH	CDKN2A loss	WES / WGS
14	NBL06	0	1	4	0	1	non MNA	FISH	ATRX loss	WGS
15	NBL08	0	1	4	1	1	non MNA	FISH	ALK p.F1174L	WGS	ATRX p.E285*	WGS
16	NBL04	0	1	4	1	1	non MNA	FISH	ATRX loss	WES /WGS	CDK4 amp	WES /WGS	MDM2 amp	WES /WGS	NF1 loss	WES /WGS
17	0	1	1	4	0	0	non MNA	FISH
18	0	1	1	4	0	0	non MNA	FISH
19	NBL24	0	0	2	0	0	non MNA	FISH
20	NBL17	0	0	4	0	0	non MNA	FISH
