# Supplementary material for: Neuroblastoma Risk Assessment and Treatment Stratification with Hybrid Capture-Based Panel Sequencing
Source: J Pers Med. 2021 Jul 22;11(8):691. doi: 10.3390/jpm11080691 (PMC8398598; doi:10.3390/jpm11080691)
Supplement: Supplementary file 1 [file jpm-11-00691-s001.zip › S8-Coverage reference cohort.xlsx]

## Sheet: Tabelle1
Analysis ID	Patient number	Min Coverage	1st Qu. Coverage	Median Coverage	Mean Coverage	3rd Qu. Coverage	Max Coverage
A4102	Patient 01	0	780	1103	1474	1379	34008
A4103	Patient 12	0	1092	1527	1487	1916	4236
A4104	Patient 15	0	1196	1624	1587	2020	4174
A4105	Patient 13	0	993	1417	1448	1849	3801
A4106	Patient 05	0	844	1249	1569	1622	35611
A4107	Patient 06	0	1003	1341	1619	1651	28930
A4108	Patient 14	0	1198	1692	1720	2220	4405
A4109	Patient 20	0	944	1353	1342	1730	3647
A4110	Patient 09	0	1276	1645	2070	1992	34904
A4111	Patient 08	0	1084	1471	2086	1926	14586
A4132	Patient 02	0	912	1256	1589	1581	34474
A4133	Patient 03	0	705	1050	1392	1335	28175
A4134	Patient 11	0	1176	1573	1829	2058	30135
A4135	Patient 19	0	1109	1458	1517	1929	3678
A4136	Patient 04	0	1082	1467	1928	1868	35820
A4137	Patient 16	0	1147	1647	1832	2177	23153
A4138	Patient 07	0	875	1267	1777	1681	35734
A4139	Patient 18	0	1185	1610	1740	2197	4955
A4140	Patient 10	0	1448	2027	2102	2699	7390
A4141	Patient 17	0	1450	1875	1887	2325	5145
