# Supplementary material for: Neuroblastoma Risk Assessment and Treatment Stratification with Hybrid Capture-Based Panel Sequencing
Source: J Pers Med. 2021 Jul 22;11(8):691. doi: 10.3390/jpm11080691 (PMC8398598; doi:10.3390/jpm11080691)
Supplement: Supplementary file 1 [file jpm-11-00691-s001.zip › S9-Quality control reference cohort.xlsx]

## Sheet: QC_NB-HCPS_Pilotcohort
Patient.number	total_mapped_reads	reads_pcr_duplicates	pct_pcr_duplicates	reads_align	reads_align_uniquely	reads_on_target	pct_reads_on_target	reads_paired	insert_size	insert_size_sd	mean_coverage	target_base_coverage_15x	target_base_coverage_30x	target_base_coverage_100x	target_base_coverage_250x	target_base_coverage_500x	library_complexity
1	64239674	22741825	0.354015	41497849	39864555	18061128	0.453062	39592467	238.072	866.785	1485.02	996.974	99.49	988.056	966.621	891.091	9030564
2	85632848	39516036	0.461459	46116812	44301922	19203326	0.433465	44149872	198.229	659.157	1582.34	996.963	995.262	989.292	970.876	913.873	9601663
3	64354638	22970535	0.356937	41384103	39805767	17904516	0.449797	39703050	198.22	621.301	1421.99	994.501	99.119	980.304	952.538	857.218	8952258
4	97382296	46871147	0.481311	50511149	48740152	24061342	0.493666	48596620	205.748	679.023	1931.61	997.673	996.155	990.176	976.996	940.196	12030671
5	70094066	26351626	0.375947	43742440	41853665	18758749	0.448198	41555489	222.454	811.182	1554	99.702	99.51	988.452	970.405	911.398	9379374
6	73724946	25409510	0.344653	48315436	46378648	20885802	0.450332	46032788	223.885	819.802	1617.07	997.627	995.465	989.499	973.655	934.035	10442901
7	95125934	48859516	0.51363	46266418	44648997	22480626	0.503497	44443457	202.905	664.598	1795.16	99.737	995.446	989.329	971.624	905.522	11240313
8	73935882	24580512	0.332457	49355370	47301051	23787566	0.502897	47138370	211.049	750.279	2005.89	997.899	996.542	992.094	97.996	947.379	11893783
9	86912582	32937969	0.378978	53974613	51837192	23734001	0.457857	51453398	226.197	826.955	1938.13	996.991	995.364	989.128	974.234	926.618	11867000
10	87721822	31303414	0.356849	56418408	53934762	24039040	0.445706	53770098	213.099	736.861	2053	998.207	997.614	993.773	987.715	970.299	12019520
11	69870114	21109568	0.302126	48760546	46587089	21164461	0.454299	46400999	198.475	65.996	1792.03	998.075	99.666	99.257	982.096	952.898	10582230
12	79616402	27771282	0.348814	51845120	49120769	17275925	0.351703	48763879	228.389	816.966	1452.15	997.834	996.414	991.967	980.833	946.693	8637962
13	61876766	16355166	0.264318	45521600	43253678	17160484	0.39674	42945481	219.57	768.256	1421.63	997.754	996.289	991.382	97.9	936.557	8580242
14	76694862	22871713	0.298217	53823149	51046253	20110770	0.393972	50691707	213.105	748.578	1685.87	997.816	996.809	989.556	971.122	946.068	10055385
15	69784270	21844148	0.313024	47940122	45735823	18853721	0.412231	45402686	225.473	803.366	1548.27	997.892	996.833	991.922	981.132	954.574	9426860
16	85631018	33265751	0.388478	52365267	50114739	22087611	0.440741	49971757	207.698	683.019	1813.85	997.708	996.419	990.974	968.638	923.109	11043805
17	86363838	32754361	0.37926	53609477	51044340	21814598	0.427366	50861832	213.381	751.623	1848.69	998.657	997.511	994.198	987.566	970.252	10907299
18	81118506	32185555	0.396772	48932951	46654199	20769792	0.445186	46516112	205.049	661.514	1702.64	997.983	996.698	991.353	979.583	951.634	10384896
19	69067112	22355114	0.323672	46711998	44527230	17341497	0.389458	44371144	220.618	822.025	1478.69	998.305	996.672	992.099	980.799	950.228	8670748
20	69517844	23712844	0.341104	45805000	43395408	15811194	0.364352	43069368	203.055	699.798	1319.86	997.503	996.161	990.719	974.392	915.344	7905597
