# Supplementary material for: Neuroblastoma Risk Assessment and Treatment Stratification with Hybrid Capture-Based Panel Sequencing
Source: J Pers Med. 2021 Jul 22;11(8):691. doi: 10.3390/jpm11080691 (PMC8398598; doi:10.3390/jpm11080691)
Supplement: Supplementary file 1 [file jpm-11-00691-s001.zip › S10-MYCN copy numbers reference cohort.xlsx]

## Sheet: Tabelle1
Patient.number	Gene / region	Copy number
1	MYCN	61.2
2	MYCN	67.5
3	MYCN	44.5
4	MYCN	56.9
5	MYCN	66.1
6	MYCN	47.9
7	MYCN	62.1
8	MYCN	14.5
9	MYCN	49.7
10	MYCN	2.4
11	MYCN	1.9
12	MYCN	2.3
13	MYCN	2.1
14	MYCN	2.2
15	MYCN	2.3
16	MYCN	2.3
17	MYCN	3
18	MYCN	2.3
19	MYCN	2.2
20	MYCN	2.8
