# Supplementary material for: Neuroblastoma Risk Assessment and Treatment Stratification with Hybrid Capture-Based Panel Sequencing
Source: J Pers Med. 2021 Jul 22;11(8):691. doi: 10.3390/jpm11080691 (PMC8398598; doi:10.3390/jpm11080691)
Supplement: Supplementary file 1 [file jpm-11-00691-s001.zip › S11-SNVs reference cohort.xlsx]

## Sheet: Tabelle1
Patient.number	Gene_Hugo	Change_cDNA	Change_Protein	Variant Allele Frequency
4	ALK	c.3522C>A	p.F1174L	0.37
7	ALK	c.350C>G	p.P117R	0.49
9	ALK	c.3718T>G	p.L1240V	0.43
10	ALK	c.3824G>T	p.R1275L	0.31
15	ALK	c.3522C>A	p.F1174L	0.28
15	ATRX	c.853G>T	p.E285*	0.26
16	CCND1	c.878T>A	p.V293E	0.11
3	FGFR1	c.1731C>A	p.N577K	0.41
2	HRAS	c.181C>A	p.Q61K	0.47
17	JAK2	c.1763G>A	p.R588K	0.48
5	NF1	c.3790G>T	p.E1264*	0.95
7	NRAS	c.181C>A	p.Q61K	0.49
15	PIK3CB	c.2498A>T	p.D833V	0.08
1	RET	c.3143T>A	p.L1048H	0.06
1	RICTOR	c.3299A>G	p.N1100S	0.48
6	TP53	c.527G>T	p.C176F	0.84
17	TSC2	c.4176G>C	p.Q1392H	0.5
