# Supplementary material for: Neuroblastoma Risk Assessment and Treatment Stratification with Hybrid Capture-Based Panel Sequencing
Source: J Pers Med. 2021 Jul 22;11(8):691. doi: 10.3390/jpm11080691 (PMC8398598; doi:10.3390/jpm11080691)
Supplement: Supplementary file 1 [file jpm-11-00691-s001.zip › S12-Coverage routine cohort.xlsx]

## Sheet: Coverage_bigCohort
Patient.identifier	disease	Min	X1stQu.	Median	Mean	X3rdQu.	Max
52	initial	0	1180.59	1561.77	1570.26	1999.62	4757.62
54	initial	0	727.485	1031.59	1042.88	1348.14	3254.32
53	initial	0	1305.06	1703.97	1691.22	2111.78	4696
3	initial	0	675.555	952.33	1385.82	1244.17	36019
67	relapse	0	697.04	990.71	1454.6	1293.73	36187.2
69	relapse	0	1078.42	1452.35	1605.46	1877.83	23445.9
16	initial	0	1083.13	1478.11	1797.12	2064.74	22694.9
46	initial	0	778.845	964.18	956.712	1161.49	2545.53
12	initial	0	1714.56	2066.08	2501.34	2341.84	36990.9
63	second look	0	917.245	1078.91	1053.75	1217.5	2852.67
46	second look	0	1253.32	1792.59	2054.65	2400.53	27528
68	relapse	0	1035.56	1434.38	1926.55	1894.11	36775.6
4	initial	0	1173.68	1684.77	2153.57	2200.01	36623
19	initial	1.23	568.09	691.61	712.221	849.2	1745.28
51	initial	0.28	1048.47	1460.81	1456.4	1870.23	3358.94
37	initial	0	1886.57	2432.41	2597.72	3253.43	6766.6
44	initial	0	1330.25	1821.5	1957.57	2426.61	5029.4
32	initial	0	959.033	1233.81	1255.08	1576.95	3243.11
29	initial	0	786.202	1258.86	1611.27	2190.78	5885.52
47	initial	0	866.658	1136.31	1238.02	1430.56	20471
45	initial	0	974.428	1355.07	1358.31	1735.33	3830.53
24	initial	0	1442.5	1822.18	1808.87	2197.19	4345.93
30	initial	0	1044.52	1423.72	1450.61	1868.07	3804.24
23	initial	0	1848.94	2372.07	2483.04	3134.76	5995.75
22	initial	0	1326.68	1956.19	2068.19	2756.76	5584.25
36	initial	0	1128.03	1576.75	1611.25	2051.96	4393.54
28	initial	0	1018.1	1278.35	1260.5	1548.65	3616.79
38	initial	0	874.342	1152.97	1162.12	1458.76	3053.56
35	initial	0	1009.64	1417.41	1458.54	1869.54	3536.14
43	initial	0	873.688	1279.23	1294.5	1705.82	3390.36
42	initial	0	1188.88	1470.44	1464.38	1772.54	4062.19
34	initial	0	931.395	1343.34	1352.76	1775.79	3486.38
33	initial	0	1147.54	1659.57	1631.24	2124.86	3807.66
27	initial	0	1110.93	1502.36	1469.96	1846.15	4527.64
41	initial	0	1060.19	1406.95	1439.22	1849.58	3854.2
49	initial	0	1230.02	1701.96	1718.76	2188.24	4201.21
13	initial	0	252.287	673.685	2125.28	2807.12	30970.6
6	initial	0	307.73	720.66	1617.77	1983.21	12611.8
8	initial	0	1035.06	1451.32	2016.5	1960.22	34049.1
48	initial	0	1445.39	1864.06	1958.3	2454.92	4489.28
21	initial	0	1266.23	1662.65	1696.23	2112.68	4078.83
65	second look	1.42	978.725	1247.74	1224.21	1493.52	2345.8
26	initial	1.09	227.015	303.46	302.197	376.455	727.75
15	initial	10.62	875.525	1177.98	1466.16	1484.86	36168.8
61	initial	4.14	336.435	404.12	379.005	447.18	853.9
40	initial	0	37.89	52.03	52.3871	66.415	179.38
2	initial	4.09	519.21	785.82	1214.6	1246.74	39524.1
39	second look	1.23	655.14	803.41	783.817	921.035	1561.81
25	initial	0.71	246.15	368.52	378.609	484.33	1032.73
59	initial	4.25	1120.31	1437.84	1386.75	1729.59	2576.38
25	relapse	2.89	213.395	273.18	270.192	332.545	687.49
1	initial	1.79	227.615	346.06	466.762	492.79	12166.2
9	initial	0.46	669.07	773.04	910.689	857.235	7596.09
60	initial	0	238.53	278.54	270.589	314.45	538.34
11-1	relapse	0.19	321.428	387.44	404.253	437.545	5888.95
7	initial	0.1	238.23	319.42	347.15	388.93	5953.03
31	initial	0	134.67	173.87	178.031	212.63	569.95
66	second look	5.09	719.43	871.64	869.354	985.04	2116.26
20	initial	0.7	363.07	497.82	488.087	601.48	953.76
58	initial	0.71	324.76	418.84	435.49	525.82	980.73
56	initial	1.57	1375.88	1576.05	1517.76	1734.2	3798.84
11	initial	0.41	319.85	365.14	514.397	403.64	21371.8
11	second look	0	139.535	166.19	209.426	191.37	6871.39
10	initial	3.83	724.55	918.63	1069.76	1061.84	26670.2
11-2	relapse	0.42	287.995	465.98	625.159	664.87	20400
10	relapse	1.04	398.745	477.83	660.173	540.39	25339.5
64	second look	2.41	580.375	659.68	625.968	723.96	1006.22
56	second look	2.18	686.905	758.83	775.931	829.21	6509.31
12	second look	1.57	406.035	545.07	555.879	638.35	7539.35
39	initial	0	1139.22	1469.11	1448.95	1751.28	12024.2
14	initial	0	223.215	277.92	423.546	339.615	10108
17	initial	0	556.51	786.44	1063.66	1127.74	22570.8
57	initial	0	395.11	573.52	548.23	706.155	1640.01
18	initial	0	886.63	1201.45	1333.1	1512.52	12163
62	initial	0	493.085	791.3	766.903	1041.14	2353.03
55	initial	0	635.78	799.95	837.515	1001.58	2561.41
5	initial	0	1002.17	1286.56	1572.2	1556.32	31241.7
50	initial	0	1288.03	1662.04	1869.57	2330.34	6443.09
39	relapse	0	1534.74	2044.66	2230.63	2569.12	17326.1
71	relapse	0	1255.39	1661.24	1626.77	2061.97	4448.98
70	relapse	0	1234.17	1815.8	2094.54	2740.81	6667.6
