# Supplementary material for: Neuroblastoma Risk Assessment and Treatment Stratification with Hybrid Capture-Based Panel Sequencing
Source: J Pers Med. 2021 Jul 22;11(8):691. doi: 10.3390/jpm11080691 (PMC8398598; doi:10.3390/jpm11080691)
Supplement: Supplementary file 1 [file jpm-11-00691-s001.zip › S13-Quality control routine cohort.xlsx]

## Sheet: QC_BigCohort
Patient.identifier	disease	total_mapped_reads	reads_pcr_duplicates	pct_pcr_duplicates	reads_align	reads_align_uniquely	reads_on_target	pct_reads_on_target	reads_paired	insert_size	insert_size_sd	mean_coverage	target_base_coverage_15x	target_base_coverage_30x	target_base_coverage_100x	target_base_coverage_250x	target_base_coverage_500x	library_complexity
52	initial	51146401	9101488	0.17795	42044913	40101198	17163163	0.427996	39894695	207.912	71.0228	1539.93	99.6391	99.4977	98.981	97.871	95.1062	8581581
54	initial	32388615	4678976	0.144464	27709639	26402583	11457544	0.433955	26281787	196.289	63.7263	1021.64	99.5728	99.385	97.6849	94.3732	85.1403	5728772
53	initial	58218069	11014684	0.189197	47203385	44932214	18492109	0.411556	44705173	200.431	66.4117	1652.63	99.6815	99.5601	99.1507	98.2636	96.128	9246054
3	initial	53466427	18218143	0.34074	35248284	33990846	17124142	0.503787	33712626	224.115	81.9499	1397.53	99.5337	99.2808	98.2456	95.5524	84.7456	8562071
67	relapse	62789367	25781607	0.410605	37007760	35731061	18417236	0.515441	35447248	217.661	77.4588	1476.19	99.4608	99.1739	98.0097	95.2281	85.2439	9208618
69	relapse	67369585	17138844	0.2544	50230741	47703514	19135127	0.401126	47332610	220.745	79.3759	1584.25	99.6221	99.4296	98.8056	97.3108	94.3121	9567563
16	initial	64539588	14352040	0.222376	50187548	47725496	21552575	0.451595	47261833	211.227	71.3342	1777.33	99.6309	99.4809	98.9465	97.6165	93.9214	10776287
46	initial	57946943	19785482	0.341441	38161461	36137537	10856882	0.300432	35857230	189.004	61.8931	942.752	99.6546	99.5034	98.9625	97.647	91.1425	5428441
12	initial	436127581	293597753	0.673192	142529828	134389262	30627051	0.227898	133189211	183.001	58.5111	2525.39	99.7591	99.6993	99.5218	99.1894	98.2682	15313525
63	second look	373937772	253923952	0.679054	120013820	111956907	12895770	0.115185	110042973	182.102	59.2724	1048.86	99.7743	99.7503	99.5169	98.9759	94.0807	6447885
46	second look	64525955	16271234	0.252166	48254721	46283889	23048924	0.49799	45932439	203.841	68.4567	2016.67	99.6435	99.5182	99.1073	98.0998	95.6502	11524462
68	relapse	66577113	20459618	0.307307	46117495	44479403	22249388	0.500218	44267886	221.312	84.1329	1928.46	99.6657	99.5176	99.0193	97.7399	93.6431	11124694
4	initial	76566019	24895303	0.325148	51670716	49793160	24694301	0.495938	49498539	217.629	80.9392	2146.86	99.6948	99.5388	99.1354	98.1191	94.9173	12347150
19	initial	110169008	58542619	0.531389	51626389	48630696	8241226	0.169466	48203185	187.348	53.3966	705.255	99.72	99.5863	98.8572	95.1442	78.1756	4120613
51	initial	71266739	23052000	0.323461	48214739	45739550	15540698	0.339765	45398096	211.96	70.3776	1382.02	99.596	99.4694	99.1013	97.8971	93.0125	7770349
37	initial	134259687	46873992	0.349129	87385695	83445395	29427789	0.352659	82854841	211.948	72.5481	2542.89	99.7669	99.6511	99.3715	98.8629	97.9165	14713894
44	initial	78299383	21730763	0.277534	56568620	54078072	22014389	0.407085	53679432	205.515	69.2513	1905.53	99.7174	99.5829	99.2362	98.5581	96.6475	11007194
32	initial	62592967	18656022	0.298053	43936945	41662660	14219362	0.341298	38354373	200.011	66.9697	1227.51	99.6259	99.461	98.9047	97.6413	94.0174	7109681
29	initial	50684972	11854158	0.233879	38830814	37159442	18088888	0.486791	34725427	200.923	65.1699	1579.69	99.6699	99.5256	98.9115	96.1628	86.2584	9044444
47	initial	66455951	19882802	0.299188	46573149	44100757	14388230	0.326258	40337919	207.652	69.285	1242.63	99.6611	99.4741	98.8253	97.6087	92.7729	7194115
45	initial	67874261	18540706	0.273163	49333555	46827463	15760387	0.336563	43175119	200.13	63.8191	1367.64	99.6442	99.5082	98.9441	97.8713	93.9517	7880193
24	initial	95790443	26029130	0.27173	69761313	66342039	20592542	0.3104	61290670	197.298	64.323	1776.29	99.686	99.5422	99.0976	98.2932	96.5996	10296271
30	initial	66940128	20885132	0.311997	46054996	43542651	16893489	0.387976	40340835	204.092	67.6063	1463.35	99.6733	99.5226	99.0043	97.9746	94.0213	8446744
23	initial	179180904	80134565	0.447227	99046339	93804602	28702559	0.305982	86639113	199.695	65.2715	2451.35	99.7674	99.6956	99.3724	98.7866	97.9465	14351279
22	initial	65390058	15371154	0.235069	50018904	47710730	23539645	0.493383	44812724	199.245	64.0955	2050.6	99.7154	99.5975	99.0922	98.1034	95.0705	11769822
36	initial	80435245	17478001	0.217293	62957244	59972050	18780216	0.313149	55373103	189.633	60.0263	1620.71	99.6522	99.5049	98.9368	97.9888	94.9369	9390108
28	initial	49512414	12097057	0.244324	37415357	35509569	14457781	0.407152	32901221	208.152	69.3084	1256.34	99.6424	99.4181	98.8612	97.5678	94.1588	7228890
38	initial	42394861	9362138	0.220832	33032723	31393653	13420075	0.427477	29113592	205.626	66.9149	1172.88	99.5886	99.4131	98.7013	97.192	92.3504	6710037
35	initial	64654741	17149672	0.26525	47505069	45083947	16890370	0.374643	41719737	187.749	56.3426	1445.21	99.6479	99.5016	98.9801	97.6909	92.7791	8445185
43	initial	46398088	10337458	0.222799	36060630	34324180	14711911	0.428617	31879293	204.197	66.1264	1280.05	99.6387	99.4833	98.7983	96.746	89.08	7355955
42	initial	68209039	20743808	0.304121	47465231	45061108	17020732	0.377726	44803203	206.191	66.4088	1452.07	99.674	99.5542	99.0807	98.1927	96.0919	8510366
34	initial	45993388	9840501	0.213955	36152887	34498958	15380961	0.445838	34303800	207.127	68.7672	1331.51	99.6217	99.5076	98.9395	97.3805	92.0974	7690480
33	initial	60011474	15843937	0.264015	44167537	42063735	18502483	0.439868	41826994	197.684	62.0623	1596.15	99.591	99.4448	98.9202	97.7384	93.7376	9251241
27	initial	59372377	16339051	0.275196	43033326	40972027	17127402	0.418027	40728126	202.499	66.3989	1475.53	99.6809	99.5496	99.1031	98.124	94.8506	8563701
41	initial	60941412	17631851	0.289325	43309561	41157385	16373651	0.39783	40923879	213.755	72.785	1420.13	99.6852	99.5529	99.0242	98.0607	95.0638	8186825
49	initial	64467627	16923795	0.262516	47543832	45329819	19626590	0.432973	45064568	212.199	73.7378	1699.17	99.6637	99.5426	99.1278	98.3417	95.5207	9813295
13	initial	73704434	26831390	0.36404	46873044	44468736	25449667	0.572305	42107191	203.28	68.4898	2196.04	99.7677	99.6169	95.1765	74.1142	55.1676	12724833
6	initial	62586572	17599685	0.281205	44986887	41573573	18496612	0.444913	36865692	192.738	64.3363	1587.8	99.7949	99.6759	97.9084	81.046	58.5011	9248306
8	initial	71982484	26272419	0.364984	45710065	44015887	22359355	0.507984	43761671	218.776	76.5514	1891.8	99.6545	99.5215	98.9582	97.8051	94.0646	11179677
48	initial	69548850	16546707	0.237915	53002143	50717007	22206240	0.437846	50137135	212.564	71.647	1929.32	99.6967	99.5826	99.1581	98.4024	96.6457	11103120
21	initial	65634825	17828551	0.271632	47806274	45646555	19008898	0.416437	45374892	207.913	70.0467	1649.03	99.6512	99.5281	99.0142	98.0662	95.9096	9504449
65	second look	52894741	12768367	0.241392	40126374	38055840	13784208	0.36221	37569120	209.325	71.1177	1146.92	99.5936	99.4329	98.8572	97.1359	91.8762	6892104
26	initial	75640263	45754258	0.604893	29886005	28028105	3666519	0.130816	27697975	169.243	49.877	298.199	99.6625	99.4311	94.7227	66.6739	5.9324	1833259
15	initial	90018988	41357375	0.459429	48661613	46595251	20301977	0.435709	46144340	218.146	77.4934	1742.59	99.6717	99.535	99.0457	97.769	91.4437	10150988
61	initial	82703446	44621455	0.539536	38081991	35702954	4423711	0.123903	35197227	221.645	82.2375	375.941	99.5219	99.3639	98.2397	85.0342	6.61776	2211855
40	initial	52567769	40656634	0.773414	11911135	11074055	669216	0.060431	10862064	179.946	54.1939	53.4283	93.2126	82.3844	5.09539	0.105252	0.0510026	334608
2	initial	78336702	38199234	0.487629	40137468	38695444	17682392	0.456963	38317074	228.724	78.7638	1459.97	99.5778	99.364	98.5048	92.5106	71.3755	8841196
39	second look	94876722	42805847	0.451173	52070875	49180597	9299961	0.189098	48711057	200.164	62.5744	779.367	99.543	99.3421	98.6145	96.192	83.5003	4649980
25	initial	87287255	49526298	0.567394	37760957	35166543	4975342	0.141479	34483759	147.532	41.1261	375.984	99.1197	97.9307	91.3335	73.0455	22.128	2487671
59	initial	106988960	43771419	0.409121	63217541	59537686	16156743	0.27137	58556267	189.553	63.7742	1365.02	99.7308	99.6464	99.3521	98.275	92.2464	8078371
25	relapse	95638383	58726450	0.614047	36911933	34457806	3360561	0.0975268	34038450	202.712	76.1129	268.863	99.7476	99.6392	96.1372	56.7146	1.44823	1680280
1	initial	79950326	46260217	0.578612	33690109	31426091	6262580	0.19928	30263297	188.224	61.9204	512.876	99.5948	99.3652	96.4547	66.1202	22.7614	3131290
9	initial	124123743	53869118	0.433995	70254625	66173598	11147982	0.168466	65715361	182.188	58.707	913.833	99.6993	99.5763	99.116	97.8699	88.1471	5573991
60	initial	81358465	37914483	0.466018	43443982	40339733	3373056	0.0836162	39998165	166.19	50.0677	266.76	99.1997	98.7957	96.3401	63.6776	0.528425	1686528
11-1	relapse	81831853	34235298	0.418362	47596555	44474588	5308980	0.119371	44161577	191.605	63.8964	437.301	99.3367	98.9402	97.373	85.9663	8.89637	2654490
7	initial	73841405	36166951	0.489792	37674454	35258914	4591410	0.13022	34947632	167.619	52.7846	359.535	99.3974	99.0918	96.6406	66.3173	5.21606	2295705
31	initial	112534581	74488429	0.661916	38046152	35317972	2496008	0.0706725	34763232	141.94	37.055	177.019	99.4336	99.1308	89.2454	12.4358	0.293163	1248004
66	second look	101443015	41390725	0.408019	60052290	56577890	10460911	0.184894	56050383	176.928	55.875	852.935	99.6608	99.5291	99.106	97.7604	89.4027	5230455
20	initial	78099041	36460837	0.466854	41638204	39097878	5962519	0.152502	38825316	175.655	56.638	483.73	99.612	99.4378	98.6401	92.6042	46.2968	2981259
58	initial	72451913	33871326	0.467501	38580587	36144145	5217176	0.144344	35859821	174.488	56.5819	420.409	99.5579	99.4171	98.3843	87.0953	26.5416	2608588
56	initial	106830513	41506411	0.388526	65324102	61851687	17633416	0.285092	61470037	187.883	64.2304	1482.66	99.6572	99.5289	99.0667	98.3287	96.5739	8816708
11	initial	74981190	41948798	0.559458	33032392	31340868	7764109	0.247731	31113643	174.839	54.5894	623.292	99.5319	99.2742	97.9635	83.8059	5.47459	3882054
11	second look	72904200	44347863	0.608303	28556337	26726046	3229435	0.120835	26460413	152.487	39.5525	244.627	99.4597	99.1344	89.1358	5.10554	1.80687	1614717
10	initial	73133847	31236992	0.427121	41896855	40001296	14468422	0.361699	39749835	190.523	63.3636	1210.09	99.6439	99.4658	98.9578	96.7222	85.4599	7234211
11-2	relapse	77186591	39857095	0.516373	37329496	35451255	8695460	0.245279	35115519	178.849	53.4226	713.743	99.4824	98.6091	93.7742	79.1406	44.8325	4347730
10	relapse	103667248	62453396	0.602441	41213852	39199277	10332970	0.263601	38901204	194.465	64.4667	832.79	99.6545	99.4648	98.713	88.968	40.7047	5166485
64	second look	67482945	27604208	0.409055	39878737	37552577	7446930	0.198307	37258165	198.646	65.6662	618.525	99.6998	99.5683	99.0736	96.7159	76.8585	3723465
56	second look	92336869	41106540	0.44518	51230329	48183950	9767124	0.202705	47810344	185.507	60.29	798.221	99.6461	99.4894	98.9455	97.5731	88.6582	4883562
12	second look	57853679	25466037	0.44018	32387642	30352931	6739304	0.222031	30192106	200.458	70.93	575.473	99.4341	99.2616	98.0888	91.8936	57.3295	3369652
39	initial	72192818	20896336	0.289452	51296482	49002961	16219465	0.330989	48866518	206.292	72.8978	1419.58	99.795	99.6403	99.2045	98.084	95.2434	8109732
14	initial	162335790	126488087	0.779176	35847703	33849922	5457652	0.161231	33704875	246.383	86.3855	438.119	99.8045	99.5748	98.2421	61.6356	3.8743	2728826
17	initial	155740252	98480834	0.63234	57259418	54179400	13170031	0.243082	53834842	165.869	46.1661	1067.81	99.7906	99.6671	99.0073	96.6465	79.907	6585015
57	initial	81760066	36091461	0.441431	45668605	42266474	6686441	0.158197	41431194	154.959	40.2904	543.379	99.8393	99.6818	98.3628	87.7817	58.1998	3343220
18	initial	81590316	29828038	0.365583	51762278	48872546	15844592	0.324202	48483627	160.987	42.6162	1333.7	99.8221	99.6886	99.2086	97.6305	91.5727	7922296
62	initial	84125416	35547245	0.422551	48578171	45291707	9141930	0.201846	44692326	157.393	40.712	757.044	99.834	99.6596	98.131	89.4195	71.5499	4570965
55	initial	85787516	35055403	0.408631	50732113	47469653	9936667	0.209327	47067489	160.129	42.8478	830.106	99.7669	99.6209	99.0172	97.0178	85.6639	4968333
5	initial	84050864	32574140	0.387553	51476724	49194877	18204227	0.370043	49015535	180.782	56.5475	1571.86	99.7672	99.6243	99.1108	97.7967	93.816	9102113
50	initial	97078632	29234318	0.301141	67844314	64266770	20727611	0.322525	63492025	206.919	69.3841	1816.16	99.7135	99.6044	99.1298	98.343	96.4282	10363805
39	relapse	94463960	23871101	0.252701	70592859	67342500	25359214	0.376571	67014072	198.489	64.0417	2183.7	99.744	99.6365	99.3115	98.704	97.1807	12679607
71	relapse	70952425	14918650	0.210263	56033775	53134445	18079873	0.340267	52786140	207.136	71.1314	1598.05	99.6822	99.5624	99.0928	98.1667	95.6749	9039936
70	relapse	65601388	15516291	0.236524	50085097	47881764	22200121	0.463645	47557499	237.725	92.6781	2001.87	99.765	99.6909	99.3414	98.5802	95.5576	11100060
