# Supplementary material for: Neuroblastoma Risk Assessment and Treatment Stratification with Hybrid Capture-Based Panel Sequencing
Source: J Pers Med. 2021 Jul 22;11(8):691. doi: 10.3390/jpm11080691 (PMC8398598; doi:10.3390/jpm11080691)
Supplement: Supplementary file 1 [file jpm-11-00691-s001.zip › S14-MYCN copy numbers routine cohort.xlsx]

## Sheet: MYCNcopies_Bigcohort
Patient.identifier	disease	MYCN
52	initial	3.10213
53	initial	3.11648
54	initial	2.44126
3	initial	73.2722
67	relapse	69.957
69	relapse	27.3501
16	initial	28.2132
46	initial	4.70452
12	initial	48.2494
63	second look	4.55777
46	second look	31.1495
68	relapse	54.6288
4	initial	48.6886
19	initial	3.15683
50	initial	3.28633
50	initial	3.28633
37	initial	2.83864
44	initial	4.37437
32	initial	2.7536
29	initial	3.96362
47	initial	3.16234
45	initial	2.95079
24	initial	4.60131
30	initial	2.74004
23	initial	2.84651
22	initial	3.2974
36	initial	2.54188
28	initial	2.52872
39	initial	2.44768
35	initial	3.19748
43	initial	2.96102
42	initial	2.87519
34	initial	2.721
33	initial	3.51805
27	initial	2.68567
38	initial	2.68157
49	initial	2.96214
13	initial	22.9404
6	initial	14.2149
8	initial	67.0201
48	initial	2.89101
21	initial	4.13671
65	second look	2.8181
65	second look	2.8181
26	initial	3.41941
15	initial	103.455
61	initial	2.78234
41	initial	5.05831
2	initial	153.571
40	second look	3.98454
25	initial	3.22716
59	initial	3.54114
25	relapse	4.59162
1	initial	112.529
9	initial	30.3472
60	initial	2.51773
11-1	relapse	36.9011
7	initial	44.248
31	initial	3.97871
66	second look	2.57571
20	initial	3.35629
58	initial	3.22397
56	initial	5.16564
11	initial	180.717
11	second look	108.147
10	initial	87.836
11-2	relapse	125.012
10	relapse	182.59
64	second look	3.26262
56	second look	22.5286
12	second look	28.0654
40	initial	3.06382
14	initial	65.4802
17	initial	66.0511
57	initial	3.61343
18	initial	20.3807
62	initial	3.82502
55	initial	2.75686
5	initial	54.927
51	initial	2.45926
51	initial	3.6234
40	relapse	17.0296
71	relapse	2.58815
70	relapse	2.96493
