# Supplementary material for: Neuroblastoma Risk Assessment and Treatment Stratification with Hybrid Capture-Based Panel Sequencing
Source: J Pers Med. 2021 Jul 22;11(8):691. doi: 10.3390/jpm11080691 (PMC8398598; doi:10.3390/jpm11080691)
Supplement: Supplementary file 1 [file jpm-11-00691-s001.zip › S15-SNVs routine cohort.xlsx]

## Sheet: SNVs_Bigcohort
Patient.identifier	disease	Gene_Hugo	Change_cDNA	Change_Protein	Allelic_Fraction_Tumor
3	initial	ALK	c.3025G>A	p.D1009N	0.438413
67	relapse	ALK	c.3025G>A	p.D1009N	0.449348
12	initial	ALK	c.3824G>A	p.R1275Q	0.384008
63	second look	ALK	c.3691C>T	p.R1231W	0.586831
46	second look	ALK	c.3824G>A	p.R1275Q	0.658266
37	initial	ALK	c.3733T>G	p.F1245V	0.516508
32	initial	ALK	c.3824G>A	p.R1275Q	0.183654
29	initial	ALK	c.3824G>A	p.R1275Q	0.648097
29	initial	ALK	c.2012C>T	p.P671L	0.667722
24	initial	ALK	c.3522C>A	p.F1174L	0.0534619
24	initial	ALK	c.3520T>C	p.F1174L	0.167986
30	initial	ALK	c.3522C>A	p.F1174L	0.316109
23	initial	ALK	c.3452C>T	p.T1151M	0.612528
22	initial	ALK	c.3522C>A	p.F1174L	0.223881
36	initial	ALK	c.3522C>A	p.F1174L	0.202417
28	initial	ALK	c.3824G>A	p.R1275Q	0.160584
39	initial	ALK	c.3824G>A	p.R1275Q	0.336945
35	initial	ALK	c.3521T>G	p.F1174C	0.207106
42	initial	ALK	c.3522C>G	p.F1174L	0.361004
34	initial	ALK	c.3824G>A	p.R1275Q	0.225655
33	initial	ALK	c.4411G>A	p.V1471M	0.488677
33	initial	ALK	c.3824G>A	p.R1275Q	0.246059
27	initial	ALK	c.3522C>G	p.F1174L	0.131451
38	initial	ALK	c.3733T>G	p.F1245V	0.275432
65	second look	ALK	c.3824G>A	p.R1275Q	0.472222
41	initial	ALK	c.3522C>A	p.F1174L	0.42623
2	initial	ALK	c.3824G>A	p.R1275Q	0.431655
40	second look	ALK	c.3522C>A	p.F1174L	0.541147
11-1	relapse	ALK	c.3824G>A	p.R1275Q	0.0732323
31	initial	ALK	c.4355C>A	p.A1452D	0.658768
31	initial	ALK	c.3833A>C	p.Y1278S	0.483254
11	initial	ALK	c.3824G>A	p.R1275Q	0.502762
11	second look	ALK	c.3824G>A	p.R1275Q	0.203209
11-2	relapse	ALK	c.3824G>A	p.R1275Q	0.457447
64	second look	ALK	c.3509T>G	p.I1170S	0.0679934
40	initial	ALK	c.3522C>A	p.F1174L	0.473871
40	relapse	ALK	c.3522C>A	p.F1174L	0.523714
70	relapse	ALK	c.2782T>C	p.C928R	0.0636704
52	initial	ARAF	c.572G>C	p.R191P	0.102389
53	initial	ARAF	c.572G>C	p.R191P	0.0769231
54	initial	ARAF	c.572G>C	p.R191P	0.103699
63	second look	ARAF	c.572G>C	p.R191P	0.103524
46	second look	ARAF	c.572G>C	p.R191P	0.100917
68	relapse	ARAF	c.572G>C	p.R191P	0.0897756
4	initial	ARAF	c.572G>C	p.R191P	0.0912659
71	relapse	ARAF	c.572G>C	p.R191P	0.104167
70	relapse	ARAF	c.572G>C	p.R191P	0.0995717
22	initial	ATM	c.5262G>T	p.K1754N	0.919708
27	initial	ATM	c.6343G>A	p.V2115I	0.538847
55	initial	ATM	c.7390T>C	p.C2464R	0.700701
44	initial	ATR	c.2572C>T	p.Q858*	0.31829
43	initial	ATR	c.6002G>A	p.R2001Q	0.495478
13	initial	ATR	c.6224C>A	p.S2075Y	0.0724638
6	initial	ATR	c.2370T>A	p.C790*	0.06
6	initial	ATR	c.2362C>T	p.H788Y	0.0547945
6	initial	ATR	c.2359C>G	p.H787D	0.0571429
6	initial	ATR	c.2356C>G	p.L786V	0.057971
9	initial	ATR	c.1359T>G	p.H453Q	0.482219
19	initial	ATRX	c.1812T>A	p.D604E	0.0601093
6	initial	ATRX	c.4261C>A	p.Q1421K	0.0857788
52	initial	BRAF	c.2131C>A	p.L711I	0.0607029
63	second look	BRAF	c.100G>C	p.A34P	0.0520581
63	second look	BRAF	c.94G>C	p.G32R	0.118367
68	relapse	BRAF	c.94G>C	p.G32R	0.0550459
4	initial	BRAF	c.94G>C	p.G32R	0.0948905
45	initial	BRAF	c.1406G>C	p.G469A	0.263603
46	initial	BRCA1	c.2083G>T	p.D695Y	0.498797
46	second look	BRCA1	c.2083G>T	p.D695Y	0.480188
68	relapse	BRCA1	c.1621C>T	p.Q541*	0.484365
4	initial	BRCA1	c.1621C>T	p.Q541*	0.476998
28	initial	BRCA1	c.1486C>T	p.R496C	0.522887
1	initial	BRCA1	c.3302G>A	p.S1101N	0.264609
47	initial	BRCA2	c.4779A>C	p.E1593D	0.469231
56	initial	BRCA2	c.5857G>T	p.E1953*	0.50281
10	initial	BRCA2	c.7106A>G	p.E2369G	0.525822
10	relapse	BRCA2	c.7106A>G	p.E2369G	0.495671
56	second look	BRCA2	c.5857G>T	p.E1953*	0.498922
14	initial	BRCA2	c.5573C>A	p.T1858K	0.0574713
50	initial	CCND1	c.877G>A	p.V293M	0.250349
57	initial	DDR2	c.428G>A	p.G143E	0.483051
48	initial	EGFR	c.2356G>A	p.V786M	0.0552974
39	initial	FGFR1	c.1436G>A	p.R479Q	0.304922
15	initial	FGFR1	c.1731C>A	p.N577K	0.444444
66	second look	FGFR1	c.1271C>T	p.S424L	0.49668
58	initial	FGFR2	c.437A>G	p.E146G	0.588589
63	second look	FGFR3	c.737T>G	p.L246R	0.0695971
63	second look	FGFR3	c.2011C>G	p.R671G	0.0588235
68	relapse	FGFR3	c.2014G>T	p.V672F	0.0552326
26	initial	FGFR3	c.779C>T	p.P260L	0.31405
9	initial	FGFR3	c.1663G>A	p.V555M	0.472441
63	second look	FGFR4	c.1586G>A	p.R529Q	0.460196
49	initial	HRAS	c.37G>C	p.G13R	0.586075
5	initial	HRAS	c.37G>C	p.G13R	0.40433
68	relapse	IDH1	c.1003G>T	p.A335S	0.101313
4	initial	IDH1	c.1003G>T	p.A335S	0.0903509
7	initial	IDH1	c.761T>C	p.M254T	0.482036
7	initial	IDH2	c.890T>C	p.V297A	0.484472
29	initial	JAK2	c.1668T>A	p.F556L	0.5
30	initial	JAK2	c.2698G>C	p.E900Q	0.651074
20	initial	JAK2	c.739G>T	p.A247S	0.138158
64	second look	KIT	c.301C>T	p.H101Y	0.488457
5	initial	KIT	c.1195G>A	p.V399I	0.492141
13	initial	MET	c.1990C>G	p.P664A	0.0520231
29	initial	MYC	c.906C>A	p.H302Q	0.505102
2	initial	MYC	c.906C>A	p.H302Q	0.480456
64	second look	MYC	c.790A>C	p.S264R	0.0590551
68	relapse	MYCL	c.631T>G	p.W211G	0.10453
4	initial	MYCL	c.631T>G	p.W211G	0.0860832
32	initial	MYCL	c.52C>G	p.P18A	0.355932
31	initial	MYCL	c.631T>G	p.W211G	0.141667
66	second look	MYCL	c.631T>G	p.W211G	0.0912621
66	second look	MYCL	c.627T>G	p.H209Q	0.0510949
66	second look	MYCL	c.626A>C	p.H209P	0.0582524
10	relapse	MYCL	c.631T>G	p.W211G	0.182692
64	second look	MYCL	c.631T>G	p.W211G	0.241458
64	second look	MYCL	c.627T>G	p.H209Q	0.0939227
64	second look	MYCL	c.626A>C	p.H209P	0.133028
56	second look	MYCL	c.631T>G	p.W211G	0.16875
69	relapse	NF1	c.3790G>T	p.E1264*	0.378735
63	second look	NF1	c.563C>A	p.A188E	0.190776
68	relapse	NF1	c.563C>A	p.A188E	0.220657
68	relapse	NF1	c.572A>C	p.K191T	0.0540852
4	initial	NF1	c.563C>A	p.A188E	0.189739
13	initial	NF1	c.6373C>G	p.L2125V	0.16844
10	initial	NF1	c.234T>A	p.N78K	0.0893471
10	initial	NF1	c.235T>A	p.L79I	0.0578704
10	initial	NF1	c.237A>T	p.L79F	0.305556
10	initial	NF1	c.239A>C	p.Y80S	0.0939227
10	relapse	NF1	c.234T>A	p.N78K	0.0738095
10	relapse	NF1	c.237A>T	p.L79F	0.15
10	relapse	NF1	c.239A>C	p.Y80S	0.0669746
40	relapse	NF1	c.4778T>C	p.F1593S	0.233238
71	relapse	NF1	c.5147C>G	p.A1716G	0.472055
31	initial	PDGFRA	c.1123C>A	p.L375M	0.204301
14	initial	PDGFRA	c.2390G>A	p.S797N	0.47546
70	relapse	PDGFRB	c.2969C>A	p.A990D	0.135892
63	second look	PTCH1	c.162A>C	p.K54N	0.0523256
4	initial	PTCH1	c.162A>C	p.K54N	0.0617441
47	initial	PTCH1	c.128G>A	p.G43E	0.0799722
44	initial	PTPN11	c.182A>G	p.D61G	0.522559
43	initial	PTPN11	c.1519G>A	p.G507R	0.131057
19	initial	RICTOR	c.2120A>G	p.Y707C	0.564252
9	initial	RICTOR	c.1523G>A	p.R508Q	0.435714
69	relapse	SMO	c.74A>C	p.D25A	0.0740741
12	initial	SMO	c.2177G>A	p.R726Q	0.495266
40	second look	SMO	c.50T>G	p.L17R	0.0535714
12	second look	SMO	c.70G>C	p.G24R	0.0515464
12	second look	SMO	c.2177G>A	p.R726Q	0.405941
63	second look	TP53	c.638G>A	p.R213Q	0.158015
2	initial	TP53	c.527G>T	p.C176F	0.479851
25	initial	TP53	c.847C>T	p.R283C	0.497902
25	relapse	TP53	c.847C>T	p.R283C	0.453642
66	second look	TP53	c.743G>A	p.R248Q	0.566038
5	initial	TP53	c.1079G>T	p.G360V	0.485861
63	second look	TSC1	c.2629G>T	p.V877L	0.0502646
19	initial	TSC1	c.3475A>C	p.T1159P	0.542857
70	relapse	TSC1	c.2629G>T	p.V877L	0.0625
52	initial	TSC2	c.5209C>A	p.P1737T	0.116538
53	initial	TSC2	c.5209C>A	p.P1737T	0.127196
54	initial	TSC2	c.5209C>A	p.P1737T	0.0967413
63	second look	TSC2	c.5209C>A	p.P1737T	0.0959253
46	second look	TSC2	c.5209C>A	p.P1737T	0.0662148
68	relapse	TSC2	c.895G>T	p.V299L	0.166392
68	relapse	TSC2	c.5209C>A	p.P1737T	0.086534
4	initial	TSC2	c.895G>T	p.V299L	0.15417
4	initial	TSC2	c.5209C>A	p.P1737T	0.0717739
27	initial	TSC2	c.1820C>T	p.A607V	0.623361
25	initial	TSC2	c.1070C>T	p.A357V	0.495775
59	initial	TSC2	c.1577G>C	p.S526T	0.361397
25	relapse	TSC2	c.1070C>T	p.A357V	0.520619
71	relapse	TSC2	c.5209C>A	p.P1737T	0.0896593
70	relapse	TSC2	c.5209C>A	p.P1737T	0.091676
