# Supplementary material for: Neuroblastoma Risk Assessment and Treatment Stratification with Hybrid Capture-Based Panel Sequencing
Source: J Pers Med. 2021 Jul 22;11(8):691. doi: 10.3390/jpm11080691 (PMC8398598; doi:10.3390/jpm11080691)
Supplement: Supplementary file 1 [file jpm-11-00691-s001.zip › S1-Target genes and regions of the NB-HCPS assay.xlsx]

## Sheet: NB-HCPS
Gene	Fusion detection	target
chr1p36	0	copy number deletion
chr11q	0	copy number deletion
chr17q	0	copy number gain
ALK	1	all exons and breakpoints
ARAF	0	all exons
ATM	0	all exons
ATR	0	all exons
ATRX	0	all exons
BRAF	0	all exons
BRCA1	0	all exons
BRCA2	0	all exons
CCND1	0	all exons
CDK4	0	all exons
CDK6	0	all exons
CDKN2A	0	all exons
CDKN2B	0	all exons
CTNNB1	0	all exons
DDR2	0	all exons
EGFR	1	all exons and breakpoints
ERBB2	0	all exons
FGFR1	1	all exons and breakpoints
FGFR2	1	all exons and breakpoints
FGFR3	1	all exons and breakpoints
FGFR4	0	all exons
HRAS	0	all exons
IDH1	0	all exons
IDH2	0	all exons
JAK2	0	all exons
KIT	0	all exons
KRAS	0	all exons
MAP2K1	0	all exons
MAP2K2	0	all exons
MDM2	0	all exons
MDM4	0	all exons
MET	1	all exons and breakpoints
mTOR	0	all exons
MYC	0	all exons
MYCL1	0	all exons
MYCN	0	all exons
NF1	0	all exons
NRAS	0	all exons
NTRK2	0	all exons
PDGFRa	1	all exons and breakpoints
PDGFRb	1	all exons and breakpoints
PIK3CA	0	all exons
PIK3CB	0	all exons
PTCH1	0	all exons
PTEN	0	all exons
PTPN11	0	all exons
RET	1	breakpoints
RICTOR	0	all exons
ROS1	1	breakpoints
RPTOR	0	all exons
SMO	0	all exons
TERT	1	all exons and breakpoints
TP53	0	all exons
TSC1	0	all exons
TSC2	0	all exons
