# Supplementary material for: Neuroblastoma Risk Assessment and Treatment Stratification with Hybrid Capture-Based Panel Sequencing
Source: J Pers Med. 2021 Jul 22;11(8):691. doi: 10.3390/jpm11080691 (PMC8398598; doi:10.3390/jpm11080691)
Supplement: Supplementary file 1 [file jpm-11-00691-s001.zip › S2-Probe coverage of the NB-HCPS assay.xlsx]

## Sheet: Hybrid capture probes
Chromosome	Start location of probe	End location of probe	Span location of probe
chr1	145294	145414	chr1:145295-145414
chr1	396435	396555	chr1:396436-396555
chr1	646405	646525	chr1:646406-646525
chr1	895294	895414	chr1:895295-895414
chr1	1145617	1145737	chr1:1145618-1145737
chr1	1395223	1395343	chr1:1395224-1395343
chr1	1646049	1646169	chr1:1646050-1646169
chr1	1895294	1895414	chr1:1895295-1895414
chr1	2145294	2145414	chr1:2145295-2145414
chr1	2395514	2395634	chr1:2395515-2395634
chr1	2634100	2634220	chr1:2634101-2634220
chr1	2895294	2895414	chr1:2895295-2895414
chr1	3145294	3145414	chr1:3145295-3145414
chr1	3333798	3333918	chr1:3333799-3333918
chr1	3353798	3353918	chr1:3353799-3353918
chr1	3373798	3373918	chr1:3373799-3373918
chr1	3393644	3393764	chr1:3393645-3393764
chr1	3395474	3395594	chr1:3395475-3395594
chr1	3413798	3413918	chr1:3413799-3413918
chr1	3433798	3433918	chr1:3433799-3433918
chr1	3453798	3453918	chr1:3453799-3453918
chr1	3473917	3474037	chr1:3473918-3474037
chr1	3493766	3493886	chr1:3493767-3493886
chr1	3513798	3513918	chr1:3513799-3513918
chr1	3533698	3533818	chr1:3533699-3533818
chr1	3553798	3553918	chr1:3553799-3553918
chr1	3574297	3574417	chr1:3574298-3574417
chr1	3593798	3593918	chr1:3593799-3593918
chr1	3613798	3613918	chr1:3613799-3613918
chr1	3633798	3633918	chr1:3633799-3633918
chr1	3645043	3645163	chr1:3645044-3645163
chr1	3653798	3653918	chr1:3653799-3653918
chr1	3673705	3673825	chr1:3673706-3673825
chr1	3693798	3693918	chr1:3693799-3693918
chr1	3713103	3713223	chr1:3713104-3713223
chr1	3733917	3734037	chr1:3733918-3734037
chr1	3753798	3753918	chr1:3753799-3753918
chr1	3768914	3769034	chr1:3768915-3769034
chr1	3845032	3845152	chr1:3845033-3845152
chr1	4145858	4145978	chr1:4145859-4145978
chr1	4395336	4395456	chr1:4395337-4395456
chr1	4645294	4645414	chr1:4645295-4645414
chr1	4895880	4896000	chr1:4895881-4896000
chr1	5145294	5145414	chr1:5145295-5145414
chr1	5395699	5395819	chr1:5395700-5395819
chr1	5645294	5645414	chr1:5645295-5645414
chr1	5895294	5895414	chr1:5895295-5895414
chr1	6145294	6145414	chr1:6145295-6145414
chr1	6395666	6395786	chr1:6395667-6395786
chr1	6645693	6645813	chr1:6645694-6645813
chr1	6895294	6895414	chr1:6895295-6895414
chr1	7145332	7145452	chr1:7145333-7145452
chr1	7395345	7395465	chr1:7395346-7395465
chr1	7645820	7645940	chr1:7645821-7645940
chr1	7895576	7895696	chr1:7895577-7895696
chr1	8144488	8144608	chr1:8144489-8144608
chr1	8395294	8395414	chr1:8395295-8395414
chr1	8646662	8646782	chr1:8646663-8646782
chr1	8896407	8896527	chr1:8896408-8896527
chr1	9145909	9146029	chr1:9145910-9146029
chr1	9396666	9396786	chr1:9396667-9396786
chr1	9645151	9645271	chr1:9645152-9645271
chr1	9895382	9895502	chr1:9895383-9895502
chr1	10145294	10145414	chr1:10145295-10145414
chr1	10394793	10394913	chr1:10394794-10394913
chr1	10642552	10642672	chr1:10642553-10642672
chr1	10895294	10895414	chr1:10895295-10895414
chr1	11147210	11147330	chr1:11147211-11147330
chr1	11166630	11166870	chr1:11166631-11166870
chr1	11166968	11167208	chr1:11166969-11167208
chr1	11167408	11167688	chr1:11167459-11167638
chr1	11168170	11168410	chr1:11168171-11168410
chr1	11169326	11169446	chr1:11169327-11169446
chr1	11169655	11169835	chr1:11169686-11169805
chr1	11171126	11171246	chr1:11171127-11171246
chr1	11172881	11173001	chr1:11172882-11173001
chr1	11174340	11174580	chr1:11174341-11174580
chr1	11174786	11175026	chr1:11174817-11174996
chr1	11175348	11175628	chr1:11175399-11175578
chr1	11177041	11177161	chr1:11177042-11177161
chr1	11181243	11181483	chr1:11181244-11181483
chr1	11181989	11182229	chr1:11181990-11182229
chr1	11184502	11184742	chr1:11184503-11184742
chr1	11186645	11186885	chr1:11186646-11186885
chr1	11187013	11187253	chr1:11187014-11187253
chr1	11187651	11187891	chr1:11187652-11187891
chr1	11188001	11188241	chr1:11188002-11188241
chr1	11188419	11188699	chr1:11188470-11188649
chr1	11188839	11189079	chr1:11188855-11189064
chr1	11189708	11189948	chr1:11189709-11189948
chr1	11190460	11190942	chr1:11190506-11190625,chr1:11190627-11190746,chr1:11190748-11190897
chr1	11193075	11193315	chr1:11193076-11193315
chr1	11194345	11194585	chr1:11194346-11194585
chr1	11199276	11199823	chr1:11199277-11199396,chr1:11199398-11199517,chr1:11199519-11199638,chr1:11199640-11199776
chr1	11204638	11204878	chr1:11204639-11204878
chr1	11205003	11205123	chr1:11205004-11205123
chr1	11206670	11206910	chr1:11206671-11206910
chr1	11210112	11210352	chr1:11210113-11210352
chr1	11217158	11217398	chr1:11217159-11217398
chr1	11227416	11227656	chr1:11227429-11227644
chr1	11259267	11259507	chr1:11259268-11259507
chr1	11259558	11259798	chr1:11259559-11259798
chr1	11264568	11264808	chr1:11264569-11264808
chr1	11269321	11269561	chr1:11269322-11269561
chr1	11270796	11271036	chr1:11270827-11271006
chr1	11272329	11272569	chr1:11272330-11272569
chr1	11272788	11273028	chr1:11272789-11273028
chr1	11273419	11273659	chr1:11273420-11273659
chr1	11276107	11276387	chr1:11276158-11276337
chr1	11288599	11289075	chr1:11288640-11288759,chr1:11288761-11288880,chr1:11288882-11289029
chr1	11290926	11291166	chr1:11290927-11291166
chr1	11291303	11291543	chr1:11291304-11291543
chr1	11292398	11292678	chr1:11292449-11292628
chr1	11293409	11293589	chr1:11293440-11293559
chr1	11294140	11294380	chr1:11294141-11294380
chr1	11297882	11298122	chr1:11297883-11298122
chr1	11298446	11298686	chr1:11298447-11298686
chr1	11300241	11300707	chr1:11300272-11300391,chr1:11300393-11300512,chr1:11300514-11300661
chr1	11301553	11301793	chr1:11301554-11301793
chr1	11303143	11303383	chr1:11303144-11303383
chr1	11307537	11308248	chr1:11307568-11307687,chr1:11307689-11307808,chr1:11307810-11307929,chr1:11307931-11308050,chr1:11308052-11308205
chr1	11313842	11314082	chr1:11313843-11314082
chr1	11316028	11316268	chr1:11316029-11316268
chr1	11316925	11317285	chr1:11316926-11317045,chr1:11317047-11317285
chr1	11318475	11318715	chr1:11318476-11318715
chr1	11319265	11319505	chr1:11319266-11319505
chr1	11395294	11395414	chr1:11395295-11395414
chr1	11645347	11645467	chr1:11645348-11645467
chr1	11895011	11895131	chr1:11895012-11895131
chr1	12145693	12145813	chr1:12145694-12145813
chr1	12394946	12395066	chr1:12394947-12395066
chr1	12645512	12645632	chr1:12645513-12645632
chr1	12895294	12895414	chr1:12895295-12895414
chr1	13145294	13145414	chr1:13145295-13145414
chr1	13395294	13395414	chr1:13395295-13395414
chr1	13645124	13645244	chr1:13645125-13645244
chr1	13903148	13903268	chr1:13903149-13903268
chr1	14145605	14145725	chr1:14145606-14145725
chr1	14395687	14395807	chr1:14395688-14395807
chr1	14646467	14646587	chr1:14646468-14646587
chr1	14895610	14895730	chr1:14895611-14895730
chr1	15145560	15145680	chr1:15145561-15145680
chr1	15395294	15395414	chr1:15395295-15395414
chr1	15645740	15645860	chr1:15645741-15645860
chr1	15895294	15895414	chr1:15895295-15895414
chr1	16144138	16144258	chr1:16144139-16144258
chr1	16395202	16395322	chr1:16395203-16395322
chr1	16645579	16645699	chr1:16645580-16645699
chr1	16895294	16895414	chr1:16895295-16895414
chr1	17124657	17124777	chr1:17124658-17124777
chr1	17395294	17395414	chr1:17395295-17395414
chr1	17644973	17645093	chr1:17644974-17645093
chr1	17895294	17895414	chr1:17895295-17895414
chr1	18145444	18145564	chr1:18145445-18145564
chr1	18394495	18394615	chr1:18394496-18394615
chr1	18644582	18644702	chr1:18644583-18644702
chr1	18895941	18896061	chr1:18895942-18896061
chr1	19145429	19145549	chr1:19145430-19145549
chr1	19395294	19395414	chr1:19395295-19395414
chr1	19644333	19644453	chr1:19644334-19644453
chr1	19891007	19891127	chr1:19891008-19891127
chr1	20146077	20146197	chr1:20146078-20146197
chr1	20396519	20396639	chr1:20396520-20396639
chr1	20645294	20645414	chr1:20645295-20645414
chr1	20894049	20894169	chr1:20894050-20894169
chr1	21145231	21145351	chr1:21145232-21145351
chr1	21395598	21395718	chr1:21395599-21395718
chr1	21645294	21645414	chr1:21645295-21645414
chr1	21895294	21895414	chr1:21895295-21895414
chr1	22142724	22142844	chr1:22142725-22142844
chr1	22395258	22395378	chr1:22395259-22395378
chr1	22645294	22645414	chr1:22645295-22645414
chr1	22895738	22895858	chr1:22895739-22895858
chr1	23145747	23145867	chr1:23145748-23145867
chr1	23395456	23395576	chr1:23395457-23395576
chr1	23645294	23645414	chr1:23645295-23645414
chr1	23895294	23895414	chr1:23895295-23895414
chr1	24098662	24098782	chr1:24098663-24098782
chr1	40362912	40363705	chr1:40362943-40363062,chr1:40363064-40363183,chr1:40363185-40363344,chr1:40363346-40363465,chr1:40363467-40363704
chr1	40366352	40367214	chr1:40366393-40366512,chr1:40366514-40366633,chr1:40366635-40366754,chr1:40366756-40366875,chr1:40366877-40366996,chr1:40366998-40367162
chr1	40367363	40367675	chr1:40367412-40367627
chr1	115251095	115251335	chr1:115251096-115251335
chr1	115252149	115252389	chr1:115252150-115252389
chr1	115256389	115256629	chr1:115256390-115256629
chr1	115258605	115258845	chr1:115258606-115258845
chr1	145097004	145097184	chr1:145097045-145097144
chr1	145097196	145097376	chr1:145097237-145097336
chr1	145098314	145098494	chr1:145098355-145098454
chr1	145098530	145098710	chr1:145098571-145098670
chr1	145099903	145100083	chr1:145099944-145100043
chr1	145100914	145101094	chr1:145100955-145101054
chr1	145101677	145101857	chr1:145101718-145101817
chr1	145102255	145102435	chr1:145102296-145102395
chr1	145105053	145105233	chr1:145105094-145105193
chr1	145107033	145107213	chr1:145107074-145107173
chr1	162688804	162688984	chr1:162688835-162688954
chr1	162722815	162723055	chr1:162722816-162723055
chr1	162724289	162724755	chr1:162724320-162724439,chr1:162724441-162724560,chr1:162724562-162724709
chr1	162724899	162725139	chr1:162724900-162725139
chr1	162725386	162725626	chr1:162725387-162725626
chr1	162729557	162729797	chr1:162729558-162729797
chr1	162730912	162731302	chr1:162730943-162731062,chr1:162731064-162731302
chr1	162735761	162735881	chr1:162735762-162735881
chr1	162736963	162737203	chr1:162736964-162737203
chr1	162740040	162740160	chr1:162740041-162740160
chr1	162740161	162740521	chr1:162740162-162740281,chr1:162740283-162740521
chr1	162741679	162742155	chr1:162741720-162741839,chr1:162741841-162741960,chr1:162741962-162742109
chr1	162743202	162743442	chr1:162743203-162743442
chr1	162745417	162745657	chr1:162745418-162745657
chr1	162745862	162746222	chr1:162745863-162745982,chr1:162745984-162746222
chr1	162748324	162748564	chr1:162748325-162748564
chr1	162749848	162750088	chr1:162749849-162750088
chr1	179076814	179078614	ABL2
chr1	179079383	179079623	ABL2
chr1	179079875	179080055	ABL2
chr1	179081398	179081578	ABL2
chr1	179083968	179084208	ABL2
chr1	179086312	179086668	ABL2
chr1	179087690	179087930	ABL2
chr1	179089276	179089456	ABL2
chr1	179090715	179091015	ABL2
chr1	179095479	179095839	ABL2
chr1	179100410	179100650	ABL2
chr1	179112003	179112243	ABL2
chr1	179198333	179198573	ABL2
chr1	204485785	204486025	chr1:204485786-204486025
chr1	204486114	204486294	chr1:204486156-204486255
chr1	204487596	204487836	chr1:204487597-204487836
chr1	204488188	204488368	chr1:204488229-204488328
chr1	204493768	204493948	chr1:204493795-204493894
chr1	204494050	204494290	chr1:204494051-204494290
chr1	204494565	204494805	chr1:204494596-204494775
chr1	204495162	204495342	chr1:204495204-204495303
chr1	204495394	204495634	chr1:204495426-204495605
chr1	204495979	204496159	chr1:204496010-204496129
chr1	204496766	204497116	chr1:204496807-204496906,chr1:204496877-204497116
chr1	204498728	204499145	chr1:204498729-204498968,chr1:204499007-204499106
chr1	204499358	204499598	chr1:204499359-204499598
chr1	204499758	204499998	chr1:204499759-204499998
chr1	204501226	204501608	chr1:204501257-204501376,chr1:204501378-204501600
chr1	204501831	204502071	chr1:204501862-204502041
chr1	204502169	204502409	chr1:204502170-204502409
chr1	204503321	204503561	chr1:204503322-204503561
chr1	204505473	204505713	chr1:204505474-204505713
chr1	204505926	204506392	chr1:204505957-204506136,chr1:204506058-204506157,chr1:204506153-204506392
chr1	204506471	204506932	chr1:204506502-204506681,chr1:204506693-204506932
chr1	204506960	204507200	chr1:204506991-204507170
chr1	204507213	204507525	chr1:204507214-204507333,chr1:204507335-204507476
chr1	204507591	204507831	chr1:204507592-204507831
chr1	204508459	204508639	chr1:204508500-204508599
chr1	204511871	204512190	chr1:204511872-204512111,chr1:204512051-204512150
chr1	204513617	204513857	chr1:204513618-204513857
chr1	204515844	204516084	chr1:204515875-204516054
chr1	204518225	204518345	chr1:204518226-204518345
chr1	204518346	204518466	chr1:204518347-204518466
chr1	204518467	204518826	chr1:204518468-204518587,chr1:204518589-204518825
chr1	204520118	204520298	chr1:204520160-204520259
chr1	204527668	204527908	chr1:204527699-204527878
chr1	246352215	246352395	chr1:246352256-246352355
chr1	246359640	246359820	chr1:246359681-246359780
chr1	246371794	246371974	chr1:246371835-246371934
chr1	246385392	246385572	chr1:246385433-246385532
chr1	246416031	246416211	chr1:246416072-246416171
chr1	246425240	246425420	chr1:246425281-246425380
chr2	14724671	14724851	chr2:14724662-14724761
chr2	14765777	14765957	chr2:14765819-14765918
chr2	14807461	14807641	chr2:14807503-14807602
chr2	14899503	14899683	chr2:14899544-14899643
chr2	14933965	14934145	chr2:14934007-14934106
chr2	14959364	14959544	chr2:14959405-14959504
chr2	14979444	14979624	chr2:14979485-14979584
chr2	14987850	14988030	chr2:14987885-14987984
chr2	15022200	15022380	chr2:15022241-15022340
chr2	15074318	15074498	chr2:15074360-15074459
chr2	15194770	15194950	chr2:15194811-15194910
chr2	15214722	15214902	chr2:15214706-15214805
chr2	15429552	15429732	chr2:15429593-15429692
chr2	15474842	15475022	chr2:15474883-15474982
chr2	15494527	15494707	chr2:15494568-15494667
chr2	15544929	15545109	chr2:15544970-15545069
chr2	15560076	15560256	chr2:15560090-15560189
chr2	15621337	15621517	chr2:15621370-15621469
chr2	15625802	15625982	chr2:15625843-15625942
chr2	15682733	15682913	chr2:15682703-15682802
chr2	15683903	15684023	chr2:15683881-15683980
chr2	15805463	15805643	chr2:15805504-15805603
chr2	15817280	15817460	chr2:15817321-15817420
chr2	15857074	15857254	chr2:15857115-15857214
chr2	15865715	15865895	chr2:15865756-15865855
chr2	15866139	15866319	chr2:15866181-15866280
chr2	15871499	15871679	chr2:15871540-15871639
chr2	15889312	15889492	chr2:15889353-15889452
chr2	15890036	15890216	chr2:15890077-15890176
chr2	15901101	15901281	chr2:15901142-15901241
chr2	15906276	15906456	chr2:15906317-15906416
chr2	15928466	15928646	chr2:15928507-15928606
chr2	15935779	15935959	chr2:15935820-15935919
chr2	15939386	15939566	chr2:15939427-15939526
chr2	15949519	15949759	chr2:15949575-15949674,chr2:15949606-15949705
chr2	15953160	15953518	chr2:15953201-15953300,chr2:15953379-15953478
chr2	15967647	15967827	chr2:15967688-15967787
chr2	15984953	15985133	chr2:15984994-15985093
chr2	16019064	16019244	chr2:16019159-16019258
chr2	16028083	16028263	chr2:16028124-16028223
chr2	16061517	16061697	chr2:16061558-16061657
chr2	16075440	16075620	chr2:16075472-16075571
chr2	16075841	16076081	chr2:16075876-16075975,chr2:16075949-16076048
chr2	16077646	16077826	chr2:16077687-16077786
chr2	16078545	16078725	chr2:16078586-16078685
chr2	16079664	16079844	chr2:16079705-16079804
chr2	16080853	16080973	chr2:16080854-16080973
chr2	16080974	16081094	chr2:16080975-16081094
chr2	16081095	16081215	chr2:16081096-16081215
chr2	16081216	16081336	chr2:16081217-16081336
chr2	16081337	16081457	chr2:16081338-16081457
chr2	16081458	16081578	chr2:16081459-16081578
chr2	16081579	16081699	chr2:16081580-16081699
chr2	16081700	16081820	chr2:16081701-16081820
chr2	16081821	16081941	chr2:16081822-16081941
chr2	16081942	16082062	chr2:16081943-16082062
chr2	16082063	16082183	chr2:16082064-16082183
chr2	16082184	16082304	chr2:16082185-16082304
chr2	16082305	16082425	chr2:16082306-16082425
chr2	16082426	16083108	chr2:16082427-16082546,chr2:16082548-16082701,chr2:16082730-16082849,chr2:16082868-16082987,chr2:16082884-16082983,chr2:16082944-16083043,chr2:16082989-16083108
chr2	16083109	16083439	chr2:16083110-16083229,chr2:16083231-16083409
chr2	16083596	16083716	chr2:16083597-16083716
chr2	16083717	16083837	chr2:16083718-16083837
chr2	16083838	16083958	chr2:16083839-16083958
chr2	16083959	16084079	chr2:16083960-16084079
chr2	16084080	16084200	chr2:16084081-16084200
chr2	16084201	16084321	chr2:16084202-16084321
chr2	16084322	16084442	chr2:16084323-16084442
chr2	16084443	16084800	chr2:16084444-16084563,chr2:16084545-16084644,chr2:16084565-16084796
chr2	16085014	16085194	chr2:16085056-16085155
chr2	16085421	16085760	chr2:16085452-16085631,chr2:16085641-16085760
chr2	16085761	16085881	chr2:16085762-16085881
chr2	16085882	16086241	chr2:16085883-16086002,chr2:16086004-16086240
chr2	16086662	16086782	chr2:16086663-16086782
chr2	16088635	16088970	chr2:16088676-16088775,chr2:16088831-16088930
chr2	16089352	16089702	chr2:16089393-16089492,chr2:16089560-16089659,chr2:16089566-16089665
chr2	16090334	16090514	chr2:16090375-16090474
chr2	16105595	16105775	chr2:16105636-16105735
chr2	16164642	16164822	chr2:16164684-16164783
chr2	16166910	16167090	chr2:16166951-16167050
chr2	16174971	16175151	chr2:16175012-16175111
chr2	16179176	16179356	chr2:16179217-16179316
chr2	16230925	16231105	chr2:16230966-16231065
chr2	16242400	16242520	chr2:16242401-16242520
chr2	16242884	16243004	chr2:16242885-16243004
chr2	16243363	16243603	chr2:16243369-16243599
chr2	16355555	16355735	chr2:16355597-16355696
chr2	16364765	16364945	chr2:16364806-16364905
chr2	16376754	16376934	chr2:16376795-16376894
chr2	16377043	16377223	chr2:16377085-16377184
chr2	16379547	16379727	chr2:16379588-16379687
chr2	16395688	16395868	chr2:16395729-16395828
chr2	16399775	16399895	chr2:16399753-16399852
chr2	16405796	16406036	chr2:16405845-16405944,chr2:16405878-16405977
chr2	16417251	16417431	chr2:16417292-16417391
chr2	16422262	16422442	chr2:16422303-16422402
chr2	16433350	16433470	chr2:16433351-16433470
chr2	16441386	16441566	chr2:16441427-16441526
chr2	16453867	16454107	chr2:16453921-16454020,chr2:16453954-16454053,chr2:16453955-16454054
chr2	16503350	16503530	chr2:16503391-16503490
chr2	16504186	16504366	chr2:16504227-16504326
chr2	16509453	16509633	chr2:16509494-16509593
chr2	16514603	16514783	chr2:16514644-16514743
chr2	16516846	16517026	chr2:16516888-16516987
chr2	16574224	16574404	chr2:16574265-16574364
chr2	16600290	16600470	chr2:16600331-16600430
chr2	16663352	16663532	chr2:16663323-16663422
chr2	16846503	16846683	chr2:16846544-16846643
chr2	17011254	17011434	chr2:17011296-17011395
chr2	17067606	17067786	chr2:17067648-17067747
chr2	17151159	17151339	chr2:17151200-17151299
chr2	17527918	17528098	chr2:17527942-17528041
chr2	27799245	27799365	chr2:27799246-27799365
chr2	27799729	27799849	chr2:27799730-27799849
chr2	27800213	27800333	chr2:27800214-27800333
chr2	28626089	28626209	chr2:28626090-28626209
chr2	28626573	28626693	chr2:28626574-28626693
chr2	29366560	29366680	chr2:29366561-29366680
chr2	29367042	29367282	chr2:29367045-29367280
chr2	29416078	29416198	chr2:29416079-29416198
chr2	29416199	29416319	chr2:29416200-29416319
chr2	29416320	29416440	chr2:29416321-29416440
chr2	29416441	29416800	chr2:29416442-29416561,chr2:29416563-29416798
chr2	29417744	29418265	chr2:29417785-29417904,chr2:29417906-29418025,chr2:29418027-29418264
chr2	29419560	29419800	chr2:29419591-29419770
chr2	29420354	29420594	chr2:29420355-29420594
chr2	29422979	29423219	chr2:29422980-29423219
chr2	29429967	29430207	chr2:29429968-29430207
chr2	29430630	29431030	chr2:29430661-29430780,chr2:29430821-29431000
chr2	29431344	29431704	chr2:29431345-29431464,chr2:29431466-29431704
chr2	29432577	29432817	chr2:29432608-29432787
chr2	29435973	29436213	chr2:29435974-29436213
chr2	29436778	29437018	chr2:29436809-29436988
chr2	29440352	29440472	chr2:29440353-29440472
chr2	29440473	29440593	chr2:29440474-29440593
chr2	29440594	29440714	chr2:29440595-29440714
chr2	29440715	29440835	chr2:29440716-29440835
chr2	29440836	29440956	chr2:29440837-29440956
chr2	29440957	29441315	chr2:29440958-29441077,chr2:29441079-29441312
chr2	29443516	29443756	chr2:29443517-29443756
chr2	29443828	29444158	chr2:29443829-29443948,chr2:29443950-29444128
chr2	29444521	29444792	chr2:29444552-29444671,chr2:29444673-29444792
chr2	29444793	29444913	chr2:29444794-29444913
chr2	29444914	29445034	chr2:29444915-29445034
chr2	29445035	29445547	chr2:29445036-29445155,chr2:29445157-29445331,chr2:29445338-29445517
chr2	29445935	29446175	chr2:29445936-29446175
chr2	29446180	29447950	chr2:29446181-29446420,chr2:29446241-29446360,chr2:29446362-29446481,chr2:29446483-29446602,chr2:29446604-29446723,chr2:29446725-29446844,chr2:29446846-29446965,chr2:29446967-29447086,chr2:29447088-29447207,chr2:29447209-29447328,chr2:29447330-29447449,chr2:29447451-29447570,chr2:29447572-29447691,chr2:29447693-29447812,chr2:29447710-29447829,chr2:29447831-29447950
chr2	29447951	29448071	chr2:29447952-29448071
chr2	29448072	29448192	chr2:29448073-29448192
chr2	29448193	29448526	chr2:29448194-29448313,chr2:29448315-29448498
chr2	29449743	29449983	chr2:29449744-29449983
chr2	29450252	29450608	chr2:29450253-29450372,chr2:29450399-29450578
chr2	29450949	29451129	chr2:29450980-29451099
chr2	29451720	29451960	chr2:29451721-29451960
chr2	29452216	29452336	chr2:29452217-29452336
chr2	29452674	29452874	chr2:29452715-29452834
chr2	29454755	29454995	chr2:29454756-29454995
chr2	29455121	29455361	chr2:29455122-29455361
chr2	29455705	29455945	chr2:29455706-29455945
chr2	29456376	29456616	chr2:29456377-29456616
chr2	29456963	29457083	chr2:29456964-29457083
chr2	29457084	29457204	chr2:29457085-29457204
chr2	29457205	29457564	chr2:29457206-29457325,chr2:29457327-29457563
chr2	29462230	29462470	chr2:29462231-29462470
chr2	29462500	29462740	chr2:29462501-29462740
chr2	29463433	29463553	chr2:29463434-29463553
chr2	29463554	29463674	chr2:29463555-29463674
chr2	29463675	29463795	chr2:29463676-29463795
chr2	29463796	29463916	chr2:29463797-29463916
chr2	29463917	29464037	chr2:29463918-29464037
chr2	29464038	29464158	chr2:29464039-29464158
chr2	29464159	29464516	chr2:29464160-29464279,chr2:29464281-29464513
chr2	29466431	29466942	chr2:29466462-29466581,chr2:29466583-29466702,chr2:29466704-29466941
chr2	29472670	29473030	chr2:29472671-29472790,chr2:29472792-29473030
chr2	29473931	29474171	chr2:29473932-29474171
chr2	29479544	29479664	chr2:29479545-29479664
chr2	29479665	29479785	chr2:29479666-29479785
chr2	29479786	29479906	chr2:29479787-29479906
chr2	29479907	29480027	chr2:29479908-29480027
chr2	29480028	29480148	chr2:29480029-29480148
chr2	29480149	29480269	chr2:29480150-29480269
chr2	29480270	29480627	chr2:29480271-29480390,chr2:29480392-29480624
chr2	29492096	29492216	chr2:29492097-29492216
chr2	29492217	29492337	chr2:29492218-29492337
chr2	29492338	29492458	chr2:29492339-29492458
chr2	29492459	29492579	chr2:29492460-29492579
chr2	29492580	29492700	chr2:29492581-29492700
chr2	29492701	29493059	chr2:29492702-29492821,chr2:29492823-29493056
chr2	29497908	29498148	chr2:29497909-29498148
chr2	29498194	29498434	chr2:29498225-29498404
chr2	29502433	29502673	chr2:29502434-29502673
chr2	29509507	29509747	chr2:29509508-29509747
chr2	29517842	29517962	chr2:29517843-29517962
chr2	29517963	29518083	chr2:29517964-29518083
chr2	29518084	29518204	chr2:29518085-29518204
chr2	29518205	29518325	chr2:29518206-29518325
chr2	29518326	29518446	chr2:29518327-29518446
chr2	29518447	29518567	chr2:29518448-29518567
chr2	29518568	29518925	chr2:29518569-29518688,chr2:29518690-29518922
chr2	29519718	29519958	chr2:29519719-29519958
chr2	29525478	29525598	chr2:29525479-29525598
chr2	29535445	29535565	chr2:29535446-29535565
chr2	29535566	29535686	chr2:29535567-29535686
chr2	29535687	29535807	chr2:29535688-29535807
chr2	29535808	29535928	chr2:29535809-29535928
chr2	29535929	29536049	chr2:29535930-29536049
chr2	29536050	29536408	chr2:29536051-29536170,chr2:29536172-29536405
chr2	29541099	29541339	chr2:29541100-29541339
chr2	29542691	29543202	chr2:29542722-29542841,chr2:29542843-29542962,chr2:29542964-29543201
chr2	29543562	29543802	chr2:29543563-29543802
chr2	29547509	29547629	chr2:29547510-29547629
chr2	29547630	29547750	chr2:29547631-29547750
chr2	29547751	29547871	chr2:29547752-29547871
chr2	29547872	29548231	chr2:29547873-29547992,chr2:29547994-29548229
chr2	29551161	29551401	chr2:29551162-29551401
chr2	29556896	29557136	chr2:29556897-29557136
chr2	29574614	29574854	chr2:29574615-29574854
chr2	29604421	29604541	chr2:29604422-29604541
chr2	29604542	29604662	chr2:29604543-29604662
chr2	29604663	29604783	chr2:29604664-29604783
chr2	29604784	29604904	chr2:29604785-29604904
chr2	29604905	29605025	chr2:29604906-29605025
chr2	29605026	29605384	chr2:29605027-29605146,chr2:29605148-29605381
chr2	29606541	29606781	chr2:29606542-29606781
chr2	29612604	29612724	chr2:29612605-29612724
chr2	29612725	29612845	chr2:29612726-29612845
chr2	29612846	29612966	chr2:29612847-29612966
chr2	29612967	29613087	chr2:29612968-29613087
chr2	29613088	29613208	chr2:29613089-29613208
chr2	29613209	29613329	chr2:29613210-29613329
chr2	29613330	29613450	chr2:29613331-29613450
chr2	29613451	29613571	chr2:29613452-29613571
chr2	29613572	29613692	chr2:29613573-29613692
chr2	29613693	29613813	chr2:29613694-29613813
chr2	29613814	29614169	chr2:29613815-29613934,chr2:29613936-29614164
chr2	29669416	29669687	chr2:29669447-29669566,chr2:29669568-29669687
chr2	29669688	29669808	chr2:29669689-29669808
chr2	29669809	29669929	chr2:29669810-29669929
chr2	29669930	29670050	chr2:29669931-29670050
chr2	29670051	29670171	chr2:29670052-29670171
chr2	29670172	29670292	chr2:29670173-29670292
chr2	29670293	29670413	chr2:29670294-29670413
chr2	29670414	29670534	chr2:29670415-29670534
chr2	29670535	29670655	chr2:29670536-29670655
chr2	29670656	29670776	chr2:29670657-29670776
chr2	29670777	29670897	chr2:29670778-29670897
chr2	29670898	29671018	chr2:29670899-29671018
chr2	29671019	29671139	chr2:29671020-29671139
chr2	29671140	29671260	chr2:29671141-29671260
chr2	29671261	29671614	chr2:29671262-29671381,chr2:29671383-29671606
chr2	29751640	29751760	chr2:29751641-29751760
chr2	29751761	29751881	chr2:29751762-29751881
chr2	29751882	29752002	chr2:29751883-29752002
chr2	29752003	29752123	chr2:29752004-29752123
chr2	29752124	29752244	chr2:29752125-29752244
chr2	29752245	29752365	chr2:29752246-29752365
chr2	29752366	29752486	chr2:29752367-29752486
chr2	29752487	29752844	chr2:29752488-29752607,chr2:29752609-29752840
chr2	29754761	29755001	chr2:29754762-29755001
chr2	29779362	29779633	chr2:29779393-29779512,chr2:29779514-29779633
chr2	29779634	29779996	chr2:29779635-29779754,chr2:29779756-29779875,chr2:29779877-29779996
chr2	29779997	29780117	chr2:29779998-29780117
chr2	29780118	29780238	chr2:29780119-29780238
chr2	29780239	29780359	chr2:29780240-29780359
chr2	29780360	29780480	chr2:29780361-29780480
chr2	29780481	29780601	chr2:29780482-29780601
chr2	29780602	29780722	chr2:29780603-29780722
chr2	29780723	29780843	chr2:29780724-29780843
chr2	29780844	29780964	chr2:29780845-29780964
chr2	29780965	29781319	chr2:29780966-29781085,chr2:29781087-29781312
chr2	29821809	29822201	chr2:29821840-29821959,chr2:29821961-29822080,chr2:29822082-29822201
chr2	29822202	29822322	chr2:29822203-29822322
chr2	29822323	29822443	chr2:29822324-29822443
chr2	29822444	29822564	chr2:29822445-29822564
chr2	29822565	29822685	chr2:29822566-29822685
chr2	29822686	29822806	chr2:29822687-29822806
chr2	29822807	29822927	chr2:29822808-29822927
chr2	29822928	29823048	chr2:29822929-29823048
chr2	29823049	29823169	chr2:29823050-29823169
chr2	29823170	29823290	chr2:29823171-29823290
chr2	29823291	29823411	chr2:29823292-29823411
chr2	29823412	29823532	chr2:29823413-29823532
chr2	29823533	29823653	chr2:29823534-29823653
chr2	29823654	29823774	chr2:29823655-29823774
chr2	29823775	29824127	chr2:29823776-29823895,chr2:29823897-29824119
chr2	29913081	29913201	chr2:29913082-29913201
chr2	29913202	29913322	chr2:29913203-29913322
chr2	29913323	29913443	chr2:29913324-29913443
chr2	29913444	29913564	chr2:29913445-29913564
chr2	29913565	29913685	chr2:29913566-29913685
chr2	29913686	29913806	chr2:29913687-29913806
chr2	29913807	29913927	chr2:29913808-29913927
chr2	29913928	29914048	chr2:29913929-29914048
chr2	29914049	29914169	chr2:29914050-29914169
chr2	29914170	29914290	chr2:29914171-29914290
chr2	29914291	29914411	chr2:29914292-29914411
chr2	29914412	29914532	chr2:29914413-29914532
chr2	29914533	29914653	chr2:29914534-29914653
chr2	29914654	29915008	chr2:29914655-29914774,chr2:29914776-29915001
chr2	29917677	29917917	chr2:29917678-29917917
chr2	29936820	29936940	chr2:29936821-29936940
chr2	29936941	29937061	chr2:29936942-29937061
chr2	29937062	29937182	chr2:29937063-29937182
chr2	29937183	29937303	chr2:29937184-29937303
chr2	29937304	29937424	chr2:29937305-29937424
chr2	29937425	29937545	chr2:29937426-29937545
chr2	29937546	29937666	chr2:29937547-29937666
chr2	29937667	29937787	chr2:29937668-29937787
chr2	29937788	29937908	chr2:29937789-29937908
chr2	29937909	29938265	chr2:29937910-29938029,chr2:29938031-29938260
chr2	29940381	29940621	chr2:29940382-29940621
chr2	29965486	29965757	chr2:29965517-29965636,chr2:29965638-29965757
chr2	29965758	29965878	chr2:29965759-29965878
chr2	29965879	29965999	chr2:29965880-29965999
chr2	29966000	29966120	chr2:29966001-29966120
chr2	29966121	29966241	chr2:29966122-29966241
chr2	29966242	29966362	chr2:29966243-29966362
chr2	29966363	29966483	chr2:29966364-29966483
chr2	29966484	29966604	chr2:29966485-29966604
chr2	29966605	29966961	chr2:29966606-29966725,chr2:29966727-29966956
chr2	30025564	30025684	chr2:30025565-30025684
chr2	30025685	30025805	chr2:30025686-30025805
chr2	30025806	30025926	chr2:30025807-30025926
chr2	30025927	30026047	chr2:30025928-30026047
chr2	30026048	30026168	chr2:30026049-30026168
chr2	30026169	30026289	chr2:30026170-30026289
chr2	30026290	30026410	chr2:30026291-30026410
chr2	30026411	30026531	chr2:30026412-30026531
chr2	30026532	30026652	chr2:30026533-30026652
chr2	30026653	30026773	chr2:30026654-30026773
chr2	30026774	30026894	chr2:30026775-30026894
chr2	30026895	30027015	chr2:30026896-30027015
chr2	30027016	30027136	chr2:30027017-30027136
chr2	30027137	30027491	chr2:30027138-30027257,chr2:30027259-30027484
chr2	30138504	30138624	chr2:30138505-30138624
chr2	30138625	30138745	chr2:30138626-30138745
chr2	30138746	30139105	chr2:30138747-30138866,chr2:30138868-30139104
chr2	30142831	30143553	chr2:30142832-30142951,chr2:30142953-30143072,chr2:30143074-30143193,chr2:30143195-30143314,chr2:30143316-30143551
chr2	30382190	30382310	chr2:30382191-30382310
chr2	30382311	30382431	chr2:30382312-30382431
chr2	30382432	30382552	chr2:30382433-30382552
chr2	30382553	30382673	chr2:30382554-30382673
chr2	30382674	30382794	chr2:30382675-30382794
chr2	30382795	30382915	chr2:30382796-30382915
chr2	30382916	30383036	chr2:30382917-30383036
chr2	30383037	30383157	chr2:30383038-30383157
chr2	30383158	30383514	chr2:30383159-30383278,chr2:30383280-30383510
chr2	31178432	31178703	chr2:31178463-31178582,chr2:31178584-31178703
chr2	31178704	31178824	chr2:31178705-31178824
chr2	31178825	31179184	chr2:31178826-31178945,chr2:31178947-31179182
chr2	31652341	31652461	chr2:31652342-31652461
chr2	31652462	31652582	chr2:31652463-31652582
chr2	31652583	31652703	chr2:31652584-31652703
chr2	31652704	31652824	chr2:31652705-31652824
chr2	31652825	31652945	chr2:31652826-31652945
chr2	31652946	31653066	chr2:31652947-31653066
chr2	31653067	31653187	chr2:31653068-31653187
chr2	31653188	31653308	chr2:31653189-31653308
chr2	31653309	31653429	chr2:31653310-31653429
chr2	31653430	31653550	chr2:31653431-31653550
chr2	31653551	31653671	chr2:31653552-31653671
chr2	31653672	31654027	chr2:31653673-31653792,chr2:31653794-31654021
chr2	79750282	79750462	CTNNA2
chr2	79878610	79878850	CTNNA2
chr2	79914615	79914795	CTNNA2
chr2	79971490	79971730	CTNNA2
chr2	80085101	80085341	CTNNA2
chr2	80096881	80097121	CTNNA2
chr2	80101184	80101484	CTNNA2
chr2	80136701	80136941	CTNNA2
chr2	80540520	80540700	CTNNA2
chr2	80540745	80540865	CTNNA2
chr2	80555358	80555538	CTNNA2
chr2	80620285	80620465	CTNNA2
chr2	80646529	80646769	CTNNA2
chr2	80772062	80772242	CTNNA2
chr2	80772989	80773229	CTNNA2
chr2	80782797	80783037	CTNNA2
chr2	80801243	80801483	CTNNA2
chr2	80808767	80809007	CTNNA2
chr2	80816399	80816639	CTNNA2
chr2	80831131	80831371	CTNNA2
chr2	80835255	80835495	CTNNA2
chr2	80846181	80846421	CTNNA2
chr2	80874673	80875033	CTNNA2
chr2	86371367	86372027	IMMT
chr2	86373135	86373375	IMMT
chr2	86374770	86375010	IMMT
chr2	86378381	86378681	IMMT
chr2	86380599	86380779	IMMT
chr2	86385659	86385899	IMMT
chr2	86386617	86386857	IMMT
chr2	86389047	86389227	IMMT
chr2	86393578	86393818	IMMT
chr2	86397829	86398009	IMMT
chr2	86398297	86398537	IMMT
chr2	86400708	86400948	IMMT
chr2	86406530	86406770	IMMT
chr2	86408368	86408548	IMMT
chr2	86422392	86422572	IMMT
chr2	100167876	100168116	AFF3
chr2	100170734	100171034	AFF3
chr2	100171079	100171259	AFF3
chr2	100175293	100175473	AFF3
chr2	100176772	100176952	AFF3
chr2	100181896	100182136	AFF3
chr2	100185255	100185435	AFF3
chr2	100194730	100194970	AFF3
chr2	100199240	100199480	AFF3
chr2	100203557	100203797	AFF3
chr2	100209633	100210773	AFF3
chr2	100217837	100218194	AFF3
chr2	100247380	100247560	AFF3
chr2	100266017	100266197	AFF3
chr2	100288935	100289115	AFF3
chr2	100343474	100343654	AFF3
chr2	100360493	100360673	AFF3
chr2	100368632	100368812	AFF3
chr2	100453872	100454052	AFF3
chr2	100623076	100623496	AFF3
chr2	100623585	100623945	AFF3
chr2	100625213	100625453	AFF3
chr2	100627905	100628085	AFF3
chr2	100721915	100722512	AFF3
chr2	209101757	209101937	chr2:209101788-209101907
chr2	209103755	209103995	chr2:209103756-209103995
chr2	209104536	209104776	chr2:209104537-209104776
chr2	209106673	209106913	chr2:209106674-209106913
chr2	209108119	209108359	chr2:209108120-209108359
chr2	209109975	209110215	chr2:209109976-209110215
chr2	209113056	209113416	chr2:209113057-209113176,chr2:209113178-209113416
chr2	209116100	209116340	chr2:209116101-209116340
chr3	41265475	41265655	chr3:41265506-41265625
chr3	41265920	41266040	chr3:41265921-41266040
chr3	41266041	41266356	chr3:41266042-41266161,chr3:41266163-41266310
chr3	41266361	41267371	chr3:41266392-41266511,chr3:41266513-41266632,chr3:41266634-41266753,chr3:41266755-41266874,chr3:41266876-41266995,chr3:41266997-41267123,chr3:41267132-41267371
chr3	41268650	41268890	chr3:41268651-41268890
chr3	41274763	41275003	chr3:41274764-41275003
chr3	41275008	41275368	chr3:41275009-41275128,chr3:41275130-41275368
chr3	41275588	41275828	chr3:41275589-41275828
chr3	41277154	41277394	chr3:41277155-41277394
chr3	41277734	41278317	chr3:41277765-41277884,chr3:41277886-41278005,chr3:41278007-41278126,chr3:41278128-41278267
chr3	41279396	41279676	chr3:41279447-41279626
chr3	41280608	41280848	chr3:41280609-41280848
chr3	138374179	138374419	PIK3CB
chr3	138374929	138375169	PIK3CB
chr3	138376484	138376724	PIK3CB
chr3	138382689	138382929	PIK3CB
chr3	138383841	138384081	PIK3CB
chr3	138400765	138400945	PIK3CB
chr3	138402454	138402694	PIK3CB
chr3	138403435	138403675	PIK3CB
chr3	138407676	138407856	PIK3CB
chr3	138409793	138410033	PIK3CB
chr3	138413568	138413808	PIK3CB
chr3	138417722	138417962	PIK3CB
chr3	138423219	138423399	PIK3CB
chr3	138425945	138426185	PIK3CB
chr3	138431008	138431188	PIK3CB
chr3	138433285	138433585	PIK3CB
chr3	138452151	138452331	PIK3CB
chr3	138453440	138453680	PIK3CB
chr3	138456518	138456758	PIK3CB
chr3	138461393	138461633	PIK3CB
chr3	138474592	138474832	PIK3CB
chr3	138477979	138478219	PIK3CB
chr3	142168237	142168477	chr3:142168238-142168477
chr3	142169319	142169499	chr3:142169350-142169469
chr3	142171866	142172106	chr3:142171867-142172106
chr3	142176401	142176641	chr3:142176402-142176641
chr3	142177756	142177996	chr3:142177757-142177996
chr3	142178027	142178267	chr3:142178028-142178267
chr3	142180736	142180976	chr3:142180737-142180976
chr3	142183911	142184151	chr3:142183912-142184151
chr3	142185150	142185390	chr3:142185151-142185390
chr3	142186722	142186962	chr3:142186723-142186962
chr3	142188054	142188520	chr3:142188085-142188204,chr3:142188206-142188325,chr3:142188327-142188474
chr3	142188886	142189066	chr3:142188917-142189036
chr3	142203932	142204172	chr3:142203933-142204172
chr3	142211943	142212183	chr3:142211944-142212183
chr3	142215170	142215410	chr3:142215171-142215410
chr3	142215824	142216064	chr3:142215825-142216064
chr3	142217407	142217647	chr3:142217408-142217647
chr3	142217939	142218179	chr3:142217983-142218162
chr3	142218454	142218574	chr3:142218455-142218574
chr3	142222105	142222385	chr3:142222156-142222335
chr3	142223942	142224182	chr3:142223943-142224182
chr3	142226741	142226981	chr3:142226742-142226981
chr3	142231085	142231325	chr3:142231086-142231325
chr3	142232291	142232531	chr3:142232292-142232531
chr3	142234176	142234416	chr3:142234177-142234416
chr3	142238490	142238730	chr3:142238491-142238730
chr3	142241506	142241746	chr3:142241507-142241746
chr3	142242817	142243057	chr3:142242818-142243057
chr3	142253864	142254104	chr3:142253865-142254104
chr3	142254936	142255056	chr3:142254937-142255056
chr3	142257275	142257515	chr3:142257276-142257515
chr3	142259718	142259958	chr3:142259719-142259958
chr3	142261462	142261642	chr3:142261493-142261612
chr3	142266539	142266779	chr3:142266540-142266779
chr3	142268306	142268546	chr3:142268307-142268546
chr3	142268938	142269178	chr3:142268939-142269178
chr3	142272032	142272272	chr3:142272034-142272273
chr3	142272411	142272531	chr3:142272412-142272531
chr3	142272532	142272890	chr3:142272533-142272652,chr3:142272654-142272887
chr3	142274639	142275029	chr3:142274670-142274789,chr3:142274791-142275029
chr3	142275200	142275440	chr3:142275201-142275440
chr3	142277426	142277666	chr3:142277427-142277666
chr3	142278067	142278307	chr3:142278068-142278307
chr3	142279080	142279320	chr3:142279081-142279320
chr3	142280053	142280293	chr3:142280054-142280293
chr3	142281032	142281996	chr3:142281033-142281152,chr3:142281154-142281273,chr3:142281275-142281394,chr3:142281396-142281515,chr3:142281517-142281636,chr3:142281638-142281757,chr3:142281759-142281995
chr3	142284912	142285152	chr3:142284913-142285152
chr3	142286810	142287090	chr3:142286861-142287040
chr3	142297426	142297606	chr3:142297457-142297576
chr3	178916520	178917031	chr3:178916551-178916670,chr3:178916672-178916791,chr3:178916793-178917031
chr3	178917462	178917702	chr3:178917463-178917702
chr3	178918973	178919363	chr3:178919004-178919123,chr3:178919125-178919363
chr3	178921214	178921680	chr3:178921245-178921364,chr3:178921366-178921485,chr3:178921487-178921634
chr3	178922193	178922473	chr3:178922244-178922423
chr3	178927315	178927555	chr3:178927316-178927555
chr3	178927899	178928409	chr3:178927930-178928049,chr3:178928051-178928170,chr3:178928172-178928408
chr3	178935939	178936179	chr3:178935940-178936179
chr3	178936964	178937084	chr3:178936965-178937084
chr3	178937302	178937542	chr3:178937303-178937542
chr3	178937668	178937908	chr3:178937669-178937908
chr3	178938748	178938988	chr3:178938749-178938988
chr3	178941801	178942041	chr3:178941802-178942041
chr3	178942429	178942669	chr3:178942430-178942669
chr3	178943698	178943878	chr3:178943729-178943848
chr3	178947024	178947264	chr3:178947025-178947264
chr3	178947730	178947850	chr3:178947731-178947850
chr3	178947851	178948211	chr3:178947852-178947971,chr3:178947973-178948210
chr3	178951806	178952196	chr3:178951837-178951956,chr3:178951958-178952196
chr4	1794967	1795267	chr4:1794978-1795217,chr4:1794992-1795243
chr4	1795518	1795867	chr4:1795518-1795684,chr4:1795643-1795822
chr4	1796303	1796708	chr4:1796349-1796468,chr4:1796470-1796708
chr4	1797221	1797621	chr4:1797262-1797381,chr4:1797383-1797621
chr4	1800935	1801612	chr4:1800966-1801085,chr4:1801087-1801265,chr4:1801268-1801387,chr4:1801389-1801596
chr4	1802321	1802721	chr4:1802362-1802481,chr4:1802483-1802721
chr4	1803018	1803525	chr4:1803059-1803178,chr4:1803180-1803299,chr4:1803301-1803510
chr4	1803536	1803776	chr4:1803537-1803776
chr4	1804023	1804423	chr4:1804064-1804183,chr4:1804185-1804423
chr4	1804595	1804835	chr4:1804596-1804835
chr4	1804934	1805334	chr4:1804975-1805094,chr4:1805096-1805334
chr4	1805370	1805610	chr4:1805371-1805610
chr4	1805671	1805942	chr4:1805702-1805821,chr4:1805823-1805942
chr4	1805943	1806748	chr4:1805944-1806063,chr4:1806065-1806271,chr4:1806274-1806393,chr4:1806395-1806514,chr4:1806516-1806741
chr4	1806807	1809623	chr4:1806838-1806957,chr4:1806959-1807078,chr4:1807080-1807199,chr4:1807201-1807320,chr4:1807322-1807441,chr4:1807443-1807562,chr4:1807564-1807683,chr4:1807685-1807804,chr4:1807806-1807925,chr4:1807927-1808108,chr4:1808110-1808229,chr4:1808231-1808350,chr4:1808352-1808471,chr4:1808473-1808592,chr4:1808594-1808713,chr4:1808715-1808834,chr4:1808836-1808955,chr4:1808957-1809121,chr4:1808958-1810684,…
chr4	1809684	1810224	chr4:1808958-1810684,chr4:1809955-1810194
chr4	1810276	1810763	chr4:1808958-1810684,chr4:1810524-1810763
chr4	55095201	55098832	chr4:55095232-55095351,chr4:55095353-55095472,chr4:55095474-55095593,chr4:55095595-55095714,chr4:55095716-55095835,chr4:55095837-55095956,chr4:55095958-55096077,chr4:55096079-55096198,chr4:55096200-55096319,chr4:55096321-55096440,chr4:55096442-55096561,chr4:55096563-55096682,chr4:55096684-55096803,chr4:55096805-55096924,chr4:55096926-55097045,chr4:55097047-55097166,chr4:55097168-55097287,chr4:550…
chr4	55098951	55101291	chr4:55098994-55099113,chr4:55099115-55099234,chr4:55099236-55099355,chr4:55099357-55099476,chr4:55099478-55099597,chr4:55099599-55099718,chr4:55099720-55099839,chr4:55099841-55099960,chr4:55099962-55100081,chr4:55100083-55100202,chr4:55100204-55100323,chr4:55100325-55100444,chr4:55100446-55100565,chr4:55100567-55100686,chr4:55100688-55100807,chr4:55100809-55100928,chr4:55100930-55101049,chr4:551…
chr4	55101292	55101412	chr4:55101293-55101412
chr4	55101413	55101533	chr4:55101414-55101533
chr4	55101534	55101654	chr4:55101535-55101654
chr4	55101655	55101775	chr4:55101656-55101775
chr4	55101776	55101896	chr4:55101777-55101896
chr4	55101897	55102017	chr4:55101898-55102017
chr4	55102018	55102138	chr4:55102019-55102138
chr4	55102139	55102259	chr4:55102140-55102259
chr4	55102260	55102380	chr4:55102261-55102380
chr4	55102381	55102736	chr4:55102382-55102501,chr4:55102503-55102731
chr4	55102913	55103244	chr4:55102944-55103063,chr4:55103065-55103186
chr4	55103333	55103982	chr4:55103379-55103498,chr4:55103500-55103619,chr4:55103621-55103740,chr4:55103742-55103861,chr4:55103863-55103982
chr4	55103983	55104103	chr4:55103984-55104103
chr4	55104104	55104224	chr4:55104105-55104224
chr4	55104225	55104345	chr4:55104226-55104345
chr4	55104346	55104466	chr4:55104347-55104466
chr4	55104467	55104805	chr4:55104468-55104587,chr4:55104589-55104783
chr4	55105280	55106050	chr4:55105322-55105441,chr4:55105443-55105575,chr4:55105577-55105696,chr4:55105698-55105817,chr4:55105819-55106044
chr4	55106223	55107604	chr4:55106265-55106384,chr4:55106386-55106505,chr4:55106507-55106699,chr4:55106719-55106838,chr4:55106840-55106959,chr4:55106961-55107115,chr4:55107153-55107338,chr4:55107405-55107564
chr4	55108012	55108725	chr4:55108013-55108132,chr4:55108134-55108253,chr4:55108255-55108374,chr4:55108376-55108495,chr4:55108497-55108675
chr4	55108763	55109155	chr4:55108794-55108913,chr4:55108915-55109034,chr4:55109036-55109155
chr4	55109156	55109624	chr4:55109157-55109276,chr4:55109278-55109397,chr4:55109399-55109570
chr4	55115969	55116899	chr4:55116000-55116119,chr4:55116121-55116240,chr4:55116242-55116361,chr4:55116363-55116482,chr4:55116484-55116613,chr4:55116714-55116845
chr4	55117237	55117477	chr4:55117250-55117466
chr4	55117601	55118204	chr4:55117619-55117824,chr4:55117843-55117962,chr4:55117964-55118083,chr4:55118085-55118204
chr4	55118205	55118771	chr4:55118206-55118325,chr4:55118327-55118490,chr4:55118531-55118650,chr4:55118652-55118771
chr4	55118772	55119376	chr4:55118773-55118892,chr4:55118894-55119013,chr4:55119015-55119134,chr4:55119136-55119255,chr4:55119257-55119376
chr4	55119377	55119497	chr4:55119378-55119497
chr4	55119498	55119618	chr4:55119499-55119618
chr4	55119619	55119925	chr4:55119620-55119739,chr4:55119741-55119902
chr4	55120069	55120335	chr4:55120095-55120214,chr4:55120216-55120335
chr4	55120336	55120456	chr4:55120337-55120456
chr4	55120457	55120577	chr4:55120458-55120577
chr4	55120578	55120698	chr4:55120579-55120698
chr4	55120699	55121303	chr4:55120700-55120819,chr4:55120821-55120940,chr4:55120942-55121061,chr4:55121063-55121182,chr4:55121184-55121303
chr4	55121304	55121424	chr4:55121305-55121424
chr4	55121425	55121727	chr4:55121426-55121545,chr4:55121547-55121719
chr4	55121959	55122274	chr4:55121960-55122079,chr4:55122081-55122229
chr4	55123331	55123976	chr4:55123373-55123492,chr4:55123494-55123613,chr4:55123615-55123734,chr4:55123736-55123855,chr4:55123857-55123976
chr4	55123977	55125070	chr4:55123978-55124097,chr4:55124099-55124244,chr4:55124246-55124365,chr4:55124367-55124486,chr4:55124488-55124607,chr4:55124609-55124728,chr4:55124730-55124849,chr4:55124851-55125051
chr4	55127210	55127600	chr4:55127241-55127360,chr4:55127362-55127600
chr4	55129768	55130158	chr4:55129799-55129918,chr4:55129920-55130158
chr4	55131030	55131270	chr4:55131031-55131270
chr4	55133391	55135908	chr4:55133422-55133541,chr4:55133543-55133662,chr4:55133664-55133783,chr4:55133785-55133904,chr4:55133906-55134025,chr4:55134027-55134146,chr4:55134148-55134267,chr4:55134269-55134388,chr4:55134390-55134509,chr4:55134511-55134630,chr4:55134632-55134751,chr4:55134753-55134872,chr4:55134874-55134993,chr4:55134995-55135114,chr4:55135116-55135235,chr4:55135237-55135356,chr4:55135358-55135477,chr4:551…
chr4	55136030	55137797	chr4:55136061-55136180,chr4:55136182-55136301,chr4:55136303-55136422,chr4:55136424-55136543,chr4:55136545-55136664,chr4:55136666-55136785,chr4:55136787-55136906,chr4:55136908-55137027,chr4:55137029-55137204,chr4:55137211-55137330,chr4:55137332-55137451,chr4:55137453-55137572,chr4:55137574-55137781
chr4	55138195	55141246	chr4:55138237-55138356,chr4:55138358-55138477,chr4:55138479-55138598,chr4:55138600-55138719,chr4:55138721-55138840,chr4:55138842-55138961,chr4:55138963-55139082,chr4:55139084-55139203,chr4:55139205-55139324,chr4:55139326-55139445,chr4:55139447-55139566,chr4:55139568-55139687,chr4:55139689-55139808,chr4:55139810-55139929,chr4:55139931-55140050,chr4:55140052-55140171,chr4:55140173-55140292,chr4:551…
chr4	55143486	55143726	chr4:55143487-55143726
chr4	55143997	55144237	chr4:55143998-55144237
chr4	55144485	55144725	chr4:55144486-55144725
chr4	55144933	55145113	chr4:55144964-55145083
chr4	55146445	55146685	chr4:55146446-55146685
chr4	55148047	55148227	chr4:55148078-55148197
chr4	55151475	55151715	chr4:55151476-55151715
chr4	55151948	55152188	chr4:55151949-55152188
chr4	55153532	55153772	chr4:55153533-55153772
chr4	55154895	55155348	chr4:55154926-55155105,chr4:55155109-55155348
chr4	55156390	55156510	chr4:55156391-55156510
chr4	55156511	55156826	chr4:55156512-55156631,chr4:55156633-55156780
chr4	55160347	55160547	chr4:55160388-55160507
chr4	55161245	55161485	chr4:55161246-55161485
chr4	55163131	55163331	chr4:55163172-55163291
chr4	55524074	55524354	chr4:55524125-55524304
chr4	55531649	55531829	chr4:55531680-55531799
chr4	55541082	55541262	chr4:55541113-55541232
chr4	55550634	55550814	chr4:55550665-55550784
chr4	55557572	55557772	chr4:55557613-55557732
chr4	55561632	55561992	chr4:55561633-55561752,chr4:55561754-55561992
chr4	55564340	55564811	chr4:55564371-55564490,chr4:55564492-55564611,chr4:55564613-55564770
chr4	55565743	55565983	chr4:55565744-55565983
chr4	55567846	55568026	chr4:55567877-55567996
chr4	55569853	55570093	chr4:55569854-55570093
chr4	55571331	55571511	chr4:55571362-55571481
chr4	55573238	55573478	chr4:55573239-55573478
chr4	55575459	55575855	chr4:55575500-55575619,chr4:55575621-55575850
chr4	55580692	55580892	chr4:55580733-55580852
chr4	55585682	55585802	chr4:55585683-55585802
chr4	55589686	55589926	chr4:55589687-55589926
chr4	55591999	55592239	chr4:55592000-55592239
chr4	55593316	55593436	chr4:55593317-55593436
chr4	55593437	55593789	chr4:55593438-55593557,chr4:55593559-55593781
chr4	55593845	55594427	chr4:55593876-55593995,chr4:55593997-55594116,chr4:55594118-55594237,chr4:55594239-55594376
chr4	55595455	55595695	chr4:55595456-55595695
chr4	55597449	55597629	chr4:55597480-55597599
chr4	55597945	55598427	chr4:55597976-55598095,chr4:55598097-55598216,chr4:55598218-55598397
chr4	55599176	55599416	chr4:55599177-55599416
chr4	55600700	55600900	chr4:55600741-55600860
chr4	55602599	55603061	chr4:55602600-55602719,chr4:55602721-55602840,chr4:55602842-55603041
chr4	55603273	55603513	chr4:55603274-55603513
chr4	55604538	55604778	chr4:55604539-55604778
chr5	1253247	1255641	chr5:1253278-1253397,chr5:1253399-1253518,chr5:1253520-1253639,chr5:1253641-1253760,chr5:1253762-1253881,chr5:1253883-1254002,chr5:1254004-1254123,chr5:1254125-1254244,chr5:1254246-1254365,chr5:1254367-1254486,chr5:1254488-1254607,chr5:1254609-1254728,chr5:1254730-1254849,chr5:1254851-1254970,chr5:1254972-1255091,chr5:1255093-1255212,chr5:1255214-1255333,chr5:1255335-1255454,chr5:1255456-1255587
chr5	1256468	1256813	chr5:1256499-1256618,chr5:1256620-1256768
chr5	1256865	1257722	chr5:1256896-1257015,chr5:1257017-1257136,chr5:1257138-1257257,chr5:1257259-1257378,chr5:1257380-1257499,chr5:1257501-1257705
chr5	1257841	1263575	chr5:1257842-1257961,chr5:1257963-1258082,chr5:1258084-1258203,chr5:1258205-1258324,chr5:1258326-1258445,chr5:1258447-1258566,chr5:1258568-1258687,chr5:1258689-1258808,chr5:1258810-1258929,chr5:1258931-1259050,chr5:1259052-1259171,chr5:1259173-1259292,chr5:1259294-1259413,chr5:1259415-1259534,chr5:1259536-1259655,chr5:1259657-1259776,chr5:1259778-1259897,chr5:1259899-1260018,chr5:1260020-1260139,…
chr5	1263789	1267523	chr5:1263820-1263939,chr5:1263941-1264060,chr5:1264062-1264181,chr5:1264183-1264302,chr5:1264304-1264423,chr5:1264425-1264544,chr5:1264546-1264665,chr5:1264667-1264786,chr5:1264788-1264907,chr5:1264909-1265028,chr5:1265030-1265149,chr5:1265151-1265270,chr5:1265272-1265391,chr5:1265393-1265512,chr5:1265514-1265633,chr5:1265635-1265754,chr5:1265756-1265875,chr5:1265877-1265996,chr5:1265998-1266117,…
chr5	1268070	1269496	chr5:1268101-1268220,chr5:1268222-1268341,chr5:1268343-1268462,chr5:1268464-1268583,chr5:1268585-1268704,chr5:1268706-1268825,chr5:1268827-1268946,chr5:1268948-1269067,chr5:1269069-1269188,chr5:1269190-1269309,chr5:1269311-1269450
chr5	1269726	1270347	chr5:1269757-1269876,chr5:1269878-1269997,chr5:1269999-1270118,chr5:1270120-1270296
chr5	1270381	1272784	chr5:1270382-1270501,chr5:1270503-1270622,chr5:1270624-1270743,chr5:1270745-1270864,chr5:1270866-1270985,chr5:1270987-1271106,chr5:1271108-1271227,chr5:1271229-1271348,chr5:1271350-1271469,chr5:1271471-1271590,chr5:1271592-1271711,chr5:1271713-1271832,chr5:1271834-1271953,chr5:1271955-1272074,chr5:1272076-1272195,chr5:1272197-1272316,chr5:1272318-1272437,chr5:1272439-1272558,chr5:1272560-1272781
chr5	1272907	1273336	chr5:1272956-1273075,chr5:1273077-1273285
chr5	1273425	1274312	chr5:1273471-1273590,chr5:1273592-1273711,chr5:1273713-1273832,chr5:1273834-1273953,chr5:1273955-1274074,chr5:1274076-1274310
chr5	1275490	1275730	chr5:1275536-1275685
chr5	1275831	1276794	chr5:1275832-1275951,chr5:1275953-1276072,chr5:1276074-1276193,chr5:1276195-1276314,chr5:1276316-1276435,chr5:1276437-1276556,chr5:1276558-1276791
chr5	1277149	1278493	chr5:1277180-1277299,chr5:1277301-1277420,chr5:1277422-1277541,chr5:1277543-1277662,chr5:1277664-1277783,chr5:1277785-1277904,chr5:1277906-1278025,chr5:1278027-1278146,chr5:1278148-1278267,chr5:1278269-1278439
chr5	1278566	1281939	chr5:1278567-1278686,chr5:1278688-1278807,chr5:1278809-1278928,chr5:1278930-1279049,chr5:1279051-1279170,chr5:1279172-1279291,chr5:1279293-1279412,chr5:1279414-1279533,chr5:1279535-1279654,chr5:1279656-1279775,chr5:1279777-1279896,chr5:1279898-1280017,chr5:1280019-1280138,chr5:1280140-1280259,chr5:1280261-1280380,chr5:1280382-1280501,chr5:1280503-1280622,chr5:1280624-1280743,chr5:1280745-1280864,…
chr5	1282408	1285550	chr5:1282449-1282568,chr5:1282570-1282689,chr5:1282691-1282810,chr5:1282812-1282931,chr5:1282933-1283052,chr5:1283054-1283173,chr5:1283175-1283294,chr5:1283296-1283415,chr5:1283417-1283536,chr5:1283538-1283657,chr5:1283659-1283778,chr5:1283780-1283899,chr5:1283901-1284020,chr5:1284022-1284141,chr5:1284143-1284262,chr5:1284264-1284383,chr5:1284385-1284504,chr5:1284506-1284625,chr5:1284627-1284746,…
chr5	1285988	1286489	chr5:1286019-1286138,chr5:1286140-1286259,chr5:1286261-1286438
chr5	1287758	1288038	chr5:1287809-1287988
chr5	1288512	1292126	chr5:1288543-1288662,chr5:1288664-1288783,chr5:1288785-1288904,chr5:1288906-1289025,chr5:1289027-1289146,chr5:1289148-1289267,chr5:1289269-1289388,chr5:1289390-1289509,chr5:1289511-1289630,chr5:1289632-1289751,chr5:1289753-1289872,chr5:1289874-1289993,chr5:1289995-1290114,chr5:1290116-1290235,chr5:1290237-1290356,chr5:1290358-1290477,chr5:1290479-1290598,chr5:1290600-1290719,chr5:1290721-1290840,…
chr5	1292196	1292696	chr5:1292227-1292346,chr5:1292348-1292467,chr5:1292469-1292646
chr5	1292895	1295239	chr5:1292926-1293045,chr5:1293047-1293166,chr5:1293168-1293287,chr5:1293289-1293408,chr5:1293410-1293529,chr5:1293531-1293650,chr5:1293652-1293771,chr5:1293773-1293892,chr5:1293894-1294013,chr5:1294015-1294134,chr5:1294136-1294255,chr5:1294257-1294376,chr5:1294378-1294497,chr5:1294499-1294618,chr5:1294620-1294739,chr5:1294741-1294860,chr5:1294862-1294981,chr5:1294983-1295185
chr5	1295256	1296986	chr5:1295302-1295421,chr5:1295423-1295542,chr5:1295544-1295663,chr5:1295665-1295784,chr5:1295786-1295905,chr5:1295907-1296026,chr5:1296028-1296147,chr5:1296149-1296268,chr5:1296270-1296389,chr5:1296391-1296510,chr5:1296512-1296631,chr5:1296633-1296752,chr5:1296754-1296981
chr5	1297259	1297769	chr5:1297290-1297409,chr5:1297411-1297530,chr5:1297532-1297769
chr5	1298064	1298184	chr5:1298065-1298184
chr5	1298566	1298846	chr5:1298617-1298796
chr5	1299425	1301096	chr5:1299456-1299575,chr5:1299577-1299696,chr5:1299698-1299817,chr5:1299819-1299938,chr5:1299940-1300059,chr5:1300061-1300180,chr5:1300182-1300301,chr5:1300303-1300422,chr5:1300424-1300543,chr5:1300545-1300664,chr5:1300666-1300785,chr5:1300787-1300906,chr5:1300908-1301045
chr5	1301226	1301346	chr5:1301227-1301346
chr5	1302235	1302715	chr5:1302277-1302396,chr5:1302398-1302517,chr5:1302519-1302672
chr5	1313129	1313369	chr5:1313160-1313339
chr5	1313579	1314045	chr5:1313610-1313729,chr5:1313731-1313850,chr5:1313852-1313999
chr5	1314269	1314389	chr5:1314270-1314389
chr5	1314414	1316641	chr5:1314415-1314534,chr5:1314536-1314714,chr5:1314719-1314838,chr5:1314840-1314959,chr5:1314961-1315080,chr5:1315082-1315201,chr5:1315203-1315322,chr5:1315324-1315443,chr5:1315445-1315564,chr5:1315566-1315685,chr5:1315687-1315806,chr5:1315808-1315927,chr5:1315929-1316048,chr5:1316050-1316169,chr5:1316171-1316290,chr5:1316292-1316411,chr5:1316413-1316631
chr5	1316747	1317454	chr5:1316778-1316897,chr5:1316899-1317018,chr5:1317020-1317139,chr5:1317141-1317260,chr5:1317262-1317407
chr5	1317612	1332387	chr5:1317643-1317762,chr5:1317764-1317883,chr5:1317885-1318004,chr5:1318006-1318125,chr5:1318127-1318246,chr5:1318248-1318367,chr5:1318369-1318488,chr5:1318490-1318609,chr5:1318611-1318730,chr5:1318732-1318851,chr5:1318853-1318972,chr5:1318974-1319093,chr5:1319095-1319214,chr5:1319216-1319335,chr5:1319337-1319456,chr5:1319458-1319577,chr5:1319579-1319698,chr5:1319700-1319819,chr5:1319821-1319940,…
chr5	1332497	1332737	chr5:1332498-1332737
chr5	1333010	1334650	chr5:1333011-1333130,chr5:1333132-1333251,chr5:1333253-1333372,chr5:1333374-1333493,chr5:1333495-1333614,chr5:1333616-1333735,chr5:1333737-1333856,chr5:1333858-1333977,chr5:1333979-1334098,chr5:1334100-1334219,chr5:1334221-1334340,chr5:1334342-1334461,chr5:1334463-1334600
chr5	1334878	1340954	chr5:1334909-1335028,chr5:1335030-1335149,chr5:1335151-1335270,chr5:1335272-1335391,chr5:1335393-1335512,chr5:1335514-1335633,chr5:1335635-1335754,chr5:1335756-1335875,chr5:1335877-1335996,chr5:1335998-1336117,chr5:1336119-1336238,chr5:1336240-1336359,chr5:1336361-1336480,chr5:1336482-1336601,chr5:1336603-1336722,chr5:1336724-1336843,chr5:1336845-1336964,chr5:1336966-1337085,chr5:1337087-1337206,…
chr5	1341142	1342734	chr5:1341173-1341292,chr5:1341294-1341413,chr5:1341415-1341534,chr5:1341536-1341655,chr5:1341657-1341776,chr5:1341778-1341897,chr5:1341899-1342132,chr5:1342149-1342268,chr5:1342270-1342389,chr5:1342391-1342510,chr5:1342512-1342718
chr5	1343275	1345237	chr5:1343306-1343425,chr5:1343427-1343546,chr5:1343548-1343667,chr5:1343669-1343788,chr5:1343790-1343909,chr5:1343911-1344030,chr5:1344032-1344151,chr5:1344153-1344272,chr5:1344274-1344393,chr5:1344395-1344514,chr5:1344516-1344635,chr5:1344637-1344775,chr5:1344782-1344961,chr5:1345031-1345180
chr5	38942352	38942532	chr5:38942383-38942502
chr5	38942883	38943123	chr5:38942884-38943123
chr5	38944489	38944729	chr5:38944490-38944729
chr5	38944972	38945212	chr5:38944973-38945212
chr5	38945469	38945935	chr5:38945500-38945619,chr5:38945621-38945740,chr5:38945742-38945889
chr5	38946471	38946751	chr5:38946522-38946701
chr5	38947334	38947574	chr5:38947335-38947574
chr5	38949393	38949593	chr5:38949434-38949553
chr5	38949747	38950139	chr5:38949778-38949897,chr5:38949899-38950018,chr5:38950020-38950139
chr5	38950140	38950260	chr5:38950141-38950260
chr5	38950261	38950381	chr5:38950262-38950381
chr5	38950382	38950502	chr5:38950383-38950502
chr5	38950503	38950862	chr5:38950504-38950623,chr5:38950625-38950860
chr5	38952202	38952592	chr5:38952233-38952352,chr5:38952354-38952592
chr5	38953019	38953259	chr5:38953020-38953259
chr5	38953508	38953708	chr5:38953549-38953668
chr5	38954829	38955009	chr5:38954860-38954979
chr5	38955631	38955871	chr5:38955632-38955871
chr5	38957672	38957912	chr5:38957703-38957882
chr5	38958442	38958722	chr5:38958493-38958672
chr5	38958748	38958988	chr5:38958749-38958988
chr5	38959239	38959479	chr5:38959240-38959479
chr5	38959860	38960100	chr5:38959861-38960100
chr5	38960447	38960687	chr5:38960448-38960687
chr5	38962291	38962798	chr5:38962332-38962451,chr5:38962453-38962572,chr5:38962574-38962783
chr5	38962940	38963180	chr5:38962941-38963180
chr5	38964823	38965063	chr5:38964824-38965063
chr5	38966642	38966922	chr5:38966693-38966872
chr5	38967155	38967625	chr5:38967196-38967315,chr5:38967317-38967436,chr5:38967438-38967573
chr5	38967948	38968228	chr5:38967999-38968178
chr5	38971899	38972139	chr5:38971912-38972127
chr5	38975612	38975732	chr5:38975613-38975732
chr5	38978598	38978838	chr5:38978611-38978826
chr5	38981937	38982177	chr5:38981938-38982177
chr5	38990993	38991233	chr5:38990994-38991233
chr5	38996892	38997012	chr5:38996893-38997012
chr5	39002582	39002822	chr5:39002583-39002822
chr5	39003551	39003831	chr5:39003602-39003781
chr5	39021099	39021279	chr5:39021130-39021249
chr5	39074110	39074612	chr5:39074151-39074270,chr5:39074272-39074391,chr5:39074393-39074562
chr5	149495297	149495537	chr5:149495298-149495537
chr5	149497035	149497524	chr5:149497085-149497204,chr5:149497206-149497325,chr5:149497327-149497483
chr5	149498242	149498482	chr5:149498243-149498482
chr5	149498939	149499219	chr5:149498990-149499169
chr5	149499510	149499750	chr5:149499511-149499750
chr5	149500391	149500631	chr5:149500392-149500631
chr5	149500705	149500945	chr5:149500706-149500945
chr5	149501402	149501642	chr5:149501403-149501642
chr5	149502564	149502804	chr5:149502565-149502804
chr5	149503747	149503987	chr5:149503748-149503987
chr5	149504128	149506350	chr5:149504174-149504293,chr5:149504295-149504414,chr5:149504416-149504535,chr5:149504537-149504656,chr5:149504658-149504777,chr5:149504779-149504898,chr5:149504900-149505019,chr5:149505021-149505140,chr5:149505142-149505261,chr5:149505263-149505382,chr5:149505384-149505503,chr5:149505505-149505624,chr5:149505626-149505745,chr5:149505747-149505866,chr5:149505868-149505987,chr5:149505989-149506108…
chr5	149506351	149507155	chr5:149506352-149506471,chr5:149506473-149506592,chr5:149506594-149506713,chr5:149506715-149506834,chr5:149506836-149506955,chr5:149506957-149507116
chr5	149507354	149507620	chr5:149507380-149507499,chr5:149507501-149507620
chr5	149507621	149508104	chr5:149507622-149507741,chr5:149507743-149507862,chr5:149507864-149507983,chr5:149507985-149508104
chr5	149508105	149509636	chr5:149508106-149508225,chr5:149508227-149508346,chr5:149508348-149508467,chr5:149508469-149508588,chr5:149508590-149508709,chr5:149508711-149508830,chr5:149508832-149508951,chr5:149508953-149509072,chr5:149509074-149509193,chr5:149509195-149509314,chr5:149509316-149509435,chr5:149509437-149509597
chr5	149510043	149510283	chr5:149510044-149510283
chr5	149511519	149511759	chr5:149511520-149511759
chr5	149512288	149512528	chr5:149512289-149512528
chr5	149513115	149513355	chr5:149513116-149513355
chr5	149513387	149513627	chr5:149513388-149513627
chr5	149514161	149514665	chr5:149514202-149514321,chr5:149514323-149514442,chr5:149514444-149514608
chr5	149515006	149515516	chr5:149515052-149515171,chr5:149515173-149515292,chr5:149515294-149515459
chr5	149516470	149516710	chr5:149516483-149516698
chr5	176513877	176514350	chr5:176513908-176514087,chr5:176514111-176514350
chr5	176515465	176515705	chr5:176515466-176515705
chr5	176516064	176516304	chr5:176516065-176516304
chr5	176516480	176516678	chr5:176516513-176516628,chr5:176516559-176516678
chr5	176516679	176517008	chr5:176516680-176516799,chr5:176516801-176516977
chr5	176517140	176518151	chr5:176517141-176517260,chr5:176517262-176517381,chr5:176517383-176517502,chr5:176517504-176517680,chr5:176517686-176517805,chr5:176517807-176517926,chr5:176517928-176518135
chr5	176518627	176518867	chr5:176518628-176518867
chr5	176519027	176519147	chr5:176519028-176519147
chr5	176519296	176519536	chr5:176519297-176519536
chr5	176519552	176520862	chr5:176519553-176519672,chr5:176519674-176519793,chr5:176519795-176519914,chr5:176519916-176520035,chr5:176520037-176520156,chr5:176520158-176520277,chr5:176520279-176520398,chr5:176520400-176520519,chr5:176520521-176520640,chr5:176520642-176520803
chr5	176521724	176521964	chr5:176521725-176521964
chr5	176522265	176523429	chr5:176522266-176522505,chr5:176522509-176522628,chr5:176522630-176522749,chr5:176522751-176522912,chr5:176522965-176523084,chr5:176523086-176523205,chr5:176523207-176523412
chr5	176523434	176523794	chr5:176523435-176523554,chr5:176523556-176523793
chr5	176524195	176525227	chr5:176524226-176524345,chr5:176524347-176524466,chr5:176524468-176524587,chr5:176524586-176525210,chr5:176524589-176524722,chr5:176524907-176525026
chr6	117640943	117641063	chr6:117640944-117641063
chr6	117641064	117641184	chr6:117641065-117641184
chr6	117641185	117641305	chr6:117641186-117641305
chr6	117641306	117641426	chr6:117641307-117641426
chr6	117641427	117641547	chr6:117641428-117641547
chr6	117641548	117641910	chr6:117641549-117641668,chr6:117641670-117641789,chr6:117641791-117641910
chr6	117641911	117642031	chr6:117641912-117642031
chr6	117642032	117642152	chr6:117642033-117642152
chr6	117642153	117642273	chr6:117642154-117642273
chr6	117642274	117642394	chr6:117642275-117642394
chr6	117642395	117642999	chr6:117642396-117642515,chr6:117642517-117642636,chr6:117642638-117642757,chr6:117642759-117642878,chr6:117642880-117642999
chr6	117643000	117643483	chr6:117643001-117643120,chr6:117643122-117643241,chr6:117643243-117643362,chr6:117643364-117643483
chr6	117643484	117643604	chr6:117643485-117643604
chr6	117643605	117643967	chr6:117643606-117643725,chr6:117643727-117643846,chr6:117643848-117643967
chr6	117643968	117644693	chr6:117643969-117644088,chr6:117644090-117644209,chr6:117644211-117644330,chr6:117644332-117644451,chr6:117644453-117644572,chr6:117644574-117644693
chr6	117644694	117645661	chr6:117644695-117644814,chr6:117644816-117644935,chr6:117644937-117645056,chr6:117645058-117645177,chr6:117645179-117645298,chr6:117645300-117645419,chr6:117645421-117645540,chr6:117645542-117645661
chr6	117645662	117645782	chr6:117645663-117645782
chr6	117645783	117648929	chr6:117645784-117645903,chr6:117645905-117646024,chr6:117646026-117646172,chr6:117646179-117646298,chr6:117646300-117646419,chr6:117646421-117646540,chr6:117646542-117646661,chr6:117646663-117646782,chr6:117646784-117646903,chr6:117646905-117647024,chr6:117647026-117647145,chr6:117647147-117647266,chr6:117647268-117647387,chr6:117647389-117647508,chr6:117647510-117647629,chr6:117647631-117647750…
chr6	117648956	117649358	chr6:117648997-117649116,chr6:117649118-117649237,chr6:117649239-117649358
chr6	117649359	117650084	chr6:117649360-117649479,chr6:117649481-117649600,chr6:117649602-117649721,chr6:117649723-117649842,chr6:117649844-117649963,chr6:117649965-117650084
chr6	117650085	117650205	chr6:117650086-117650205
chr6	117650206	117652671	chr6:117650207-117650326,chr6:117650328-117650447,chr6:117650449-117650568,chr6:117650570-117650689,chr6:117650691-117650810,chr6:117650812-117650931,chr6:117650933-117651052,chr6:117651054-117651173,chr6:117651175-117651294,chr6:117651296-117651415,chr6:117651417-117651536,chr6:117651538-117651657,chr6:117651659-117651778,chr6:117651780-117651899,chr6:117651901-117652020,chr6:117652022-117652141…
chr6	117652684	117652852	chr6:117652685-117652852
chr6	117652903	117654535	chr6:117652902-117653021,chr6:117653023-117653142,chr6:117653144-117653263,chr6:117653265-117653384,chr6:117653386-117653505,chr6:117653507-117653626,chr6:117653628-117653747,chr6:117653749-117653868,chr6:117653870-117653989,chr6:117653991-117654110,chr6:117654112-117654231,chr6:117654233-117654352,chr6:117654354-117654511
chr6	117654571	117654739	chr6:117654571-117654738
chr6	117654869	117655109	chr6:117654870-117655109
chr6	117655353	117656090	chr6:117655354-117655473,chr6:117655475-117655594,chr6:117655596-117655715,chr6:117655717-117655836,chr6:117655838-117656046
chr6	117656238	117656775	chr6:117656238-117656357,chr6:117656359-117656478,chr6:117656480-117656599,chr6:117656601-117656769
chr6	117656801	117658627	chr6:117656848-117656967,chr6:117656969-117657088,chr6:117657090-117657209,chr6:117657211-117657330,chr6:117657332-117657451,chr6:117657453-117657572,chr6:117657574-117657693,chr6:117657695-117657814,chr6:117657816-117657935,chr6:117657937-117658056,chr6:117658058-117658177,chr6:117658179-117658298,chr6:117658300-117658419,chr6:117658421-117658595
chr6	117662235	117662865	chr6:117662266-117662385,chr6:117662387-117662506,chr6:117662508-117662627,chr6:117662629-117662863
chr6	117663514	117663754	chr6:117663515-117663754
chr6	117665203	117665443	chr6:117665204-117665443
chr6	117674122	117674362	chr6:117674123-117674362
chr6	117677754	117678114	chr6:117677755-117677874,chr6:117677876-117678114
chr6	117678949	117679189	chr6:117678950-117679189
chr6	117680952	117681192	chr6:117680953-117681192
chr6	117681396	117681676	chr6:117681447-117681626
chr6	117683656	117684122	chr6:117683687-117683806,chr6:117683808-117683927,chr6:117683929-117684076
chr6	117686174	117686414	chr6:117686175-117686414
chr6	117686703	117686943	chr6:117686704-117686943
chr6	117687225	117687465	chr6:117687226-117687465
chr6	117700151	117700391	chr6:117700152-117700391
chr6	117704455	117704695	chr6:117704456-117704695
chr6	117706814	117707054	chr6:117706815-117707054
chr6	117707986	117708226	chr6:117707987-117708226
chr6	117708849	117709249	chr6:117708890-117709009,chr6:117709011-117709249
chr6	117710400	117711062	chr6:117710431-117710550,chr6:117710552-117710701,chr6:117710703-117710822,chr6:117710824-117711061
chr6	117714335	117714535	chr6:117714376-117714495
chr6	117715296	117715536	chr6:117715297-117715536
chr6	117715719	117715959	chr6:117715720-117715959
chr6	117717328	117717448	chr6:117717329-117717448
chr6	117718058	117718298	chr6:117718059-117718298
chr6	117724250	117724490	chr6:117724251-117724490
chr6	117725397	117725637	chr6:117725398-117725637
chr6	117730684	117730864	chr6:117730715-117730834
chr6	117735574	117735814	chr6:117735587-117735802
chr6	117737360	117737540	chr6:117737391-117737510
chr6	117739556	117739736	chr6:117739587-117739706
chr6	117746637	117746877	chr6:117746638-117746877
chr7	54537299	54538171	chr7:54537330-54537449,chr7:54537451-54537570,chr7:54537572-54537691,chr7:54537693-54537812,chr7:54537814-54537933,chr7:54537935-54538169
chr7	54783993	54784264	chr7:54784024-54784143,chr7:54784145-54784264
chr7	54784265	54784865	chr7:54784266-54784385,chr7:54784387-54784506,chr7:54784508-54784627,chr7:54784629-54784863
chr7	54983179	54984051	chr7:54983210-54983329,chr7:54983331-54983450,chr7:54983452-54983571,chr7:54983573-54983692,chr7:54983694-54983813,chr7:54983815-54984049
chr7	55086615	55087123	chr7:55086664-55086783,chr7:55086785-55086904,chr7:55086906-55087071
chr7	55099151	55099331	chr7:55099182-55099301
chr7	55121456	55121636	chr7:55121487-55121606
chr7	55139640	55139840	chr7:55139681-55139800
chr7	55162239	55162419	chr7:55162270-55162389
chr7	55189174	55189294	chr7:55189175-55189294
chr7	55203253	55203433	chr7:55203284-55203403
chr7	55209858	55210381	chr7:55209899-55210018,chr7:55210020-55210139,chr7:55210141-55210260,chr7:55210262-55210381
chr7	55210382	55213043	chr7:55210383-55210502,chr7:55210504-55210623,chr7:55210625-55210744,chr7:55210746-55210865,chr7:55210867-55210986,chr7:55210988-55211107,chr7:55211109-55211228,chr7:55211230-55211349,chr7:55211351-55211470,chr7:55211472-55211591,chr7:55211593-55211712,chr7:55211714-55211833,chr7:55211835-55211954,chr7:55211956-55212075,chr7:55212077-55212196,chr7:55212198-55212317,chr7:55212319-55212438,chr7:552…
chr7	55213044	55213164	chr7:55213045-55213164
chr7	55213165	55213648	chr7:55213166-55213285,chr7:55213287-55213406,chr7:55213408-55213527,chr7:55213529-55213648
chr7	55213649	55214011	chr7:55213650-55213769,chr7:55213771-55213890,chr7:55213892-55214011
chr7	55214012	55214132	chr7:55214013-55214132
chr7	55214133	55214646	chr7:55214134-55214253,chr7:55214255-55214374,chr7:55214376-55214495,chr7:55214497-55214616
chr7	55218767	55219381	chr7:55218768-55218887,chr7:55218889-55219008,chr7:55219010-55219129,chr7:55219131-55219334
chr7	55219520	55222919	chr7:55219541-55219660,chr7:55219662-55219781,chr7:55219783-55219902,chr7:55219904-55220023,chr7:55220025-55220144,chr7:55220146-55220265,chr7:55220267-55220386,chr7:55220388-55220507,chr7:55220509-55220628,chr7:55220630-55220749,chr7:55220751-55220870,chr7:55220872-55220991,chr7:55220993-55221112,chr7:55221114-55221233,chr7:55221235-55221354,chr7:55221356-55221475,chr7:55221477-55221596,chr7:552…
chr7	55223059	55225878	chr7:55223097-55223216,chr7:55223218-55223337,chr7:55223339-55223458,chr7:55223460-55223579,chr7:55223581-55223700,chr7:55223702-55223821,chr7:55223823-55223942,chr7:55223944-55224063,chr7:55224065-55224184,chr7:55224186-55224305,chr7:55224307-55224426,chr7:55224428-55224547,chr7:55224549-55224668,chr7:55224670-55224789,chr7:55224791-55224910,chr7:55224912-55225031,chr7:55225033-55225152,chr7:552…
chr7	55225879	55226241	chr7:55225880-55225999,chr7:55226001-55226120,chr7:55226122-55226241
chr7	55226242	55227451	chr7:55226243-55226362,chr7:55226364-55226483,chr7:55226485-55226604,chr7:55226606-55226725,chr7:55226727-55226846,chr7:55226848-55226967,chr7:55226969-55227088,chr7:55227090-55227209,chr7:55227211-55227330,chr7:55227332-55227451
chr7	55227452	55229750	chr7:55227453-55227572,chr7:55227574-55227693,chr7:55227695-55227814,chr7:55227816-55227935,chr7:55227937-55228056,chr7:55228058-55228177,chr7:55228179-55228298,chr7:55228300-55228419,chr7:55228421-55228540,chr7:55228542-55228661,chr7:55228663-55228782,chr7:55228784-55228903,chr7:55228905-55229024,chr7:55229026-55229145,chr7:55229147-55229266,chr7:55229268-55229387,chr7:55229389-55229508,chr7:552…
chr7	55229751	55229871	chr7:55229752-55229871
chr7	55229872	55229992	chr7:55229873-55229992
chr7	55229993	55230113	chr7:55229994-55230113
chr7	55230114	55230599	chr7:55230115-55230234,chr7:55230236-55230355,chr7:55230357-55230544
chr7	55230693	55232297	chr7:55230726-55230845,chr7:55230847-55230966,chr7:55230968-55231087,chr7:55231089-55231208,chr7:55231210-55231329,chr7:55231331-55231450,chr7:55231452-55231571,chr7:55231573-55231692,chr7:55231694-55231813,chr7:55231815-55231934,chr7:55231936-55232055,chr7:55232057-55232176,chr7:55232178-55232297
chr7	55232298	55232418	chr7:55232299-55232418
chr7	55232419	55232539	chr7:55232420-55232539
chr7	55232540	55232660	chr7:55232541-55232660
chr7	55232661	55232781	chr7:55232662-55232781
chr7	55232782	55233693	chr7:55232783-55232902,chr7:55232904-55233023,chr7:55233025-55233144,chr7:55233146-55233265,chr7:55233267-55233386,chr7:55233388-55233507,chr7:55233509-55233639
chr7	55233772	55234404	chr7:55233813-55233932,chr7:55233934-55234053,chr7:55234055-55234174,chr7:55234176-55234346
chr7	55234591	55234969	chr7:55234640-55234759,chr7:55234761-55234916
chr7	55235314	55235716	chr7:55235355-55235474,chr7:55235476-55235595,chr7:55235597-55235716
chr7	55235717	55235837	chr7:55235718-55235837
chr7	55235838	55235958	chr7:55235839-55235958
chr7	55235959	55236079	chr7:55235960-55236079
chr7	55236080	55236442	chr7:55236081-55236200,chr7:55236202-55236321,chr7:55236323-55236442
chr7	55236443	55236881	chr7:55236444-55236563,chr7:55236565-55236684,chr7:55236686-55236846
chr7	55237006	55238360	chr7:55237031-55237150,chr7:55237152-55237271,chr7:55237273-55237392,chr7:55237394-55237513,chr7:55237515-55237634,chr7:55237636-55237755,chr7:55237757-55237876,chr7:55237878-55237997,chr7:55237999-55238118,chr7:55238120-55238239,chr7:55238241-55238360
chr7	55238361	55238481	chr7:55238362-55238481
chr7	55238482	55238602	chr7:55238483-55238602
chr7	55238603	55239570	chr7:55238604-55238723,chr7:55238725-55238844,chr7:55238846-55238965,chr7:55238967-55239086,chr7:55239088-55239207,chr7:55239209-55239328,chr7:55239330-55239449,chr7:55239451-55239570
chr7	55239571	55239691	chr7:55239572-55239691
chr7	55239692	55239812	chr7:55239693-55239812
chr7	55239813	55239933	chr7:55239814-55239933
chr7	55239934	55240054	chr7:55239935-55240054
chr7	55240055	55240175	chr7:55240056-55240175
chr7	55240176	55242837	chr7:55240177-55240296,chr7:55240298-55240417,chr7:55240419-55240538,chr7:55240540-55240659,chr7:55240661-55240780,chr7:55240782-55240901,chr7:55240903-55241022,chr7:55241024-55241143,chr7:55241145-55241264,chr7:55241266-55241385,chr7:55241387-55241506,chr7:55241508-55241627,chr7:55241629-55241748,chr7:55241750-55241869,chr7:55241871-55241990,chr7:55241992-55242111,chr7:55242113-55242232,chr7:552…
chr7	55247107	55250587	chr7:55247156-55247275,chr7:55247277-55247396,chr7:55247398-55247517,chr7:55247519-55247638,chr7:55247640-55247759,chr7:55247761-55247880,chr7:55247882-55248001,chr7:55248003-55248122,chr7:55248124-55248243,chr7:55248245-55248364,chr7:55248366-55248485,chr7:55248487-55248606,chr7:55248608-55248727,chr7:55248729-55248848,chr7:55248850-55248969,chr7:55248971-55249090,chr7:55249092-55249211,chr7:552…
chr7	55256185	55261099	chr7:55256231-55256350,chr7:55256352-55256471,chr7:55256473-55256592,chr7:55256594-55256713,chr7:55256715-55256834,chr7:55256836-55256955,chr7:55256957-55257076,chr7:55257078-55257197,chr7:55257199-55257318,chr7:55257320-55257439,chr7:55257441-55257560,chr7:55257562-55257681,chr7:55257683-55257802,chr7:55257804-55257923,chr7:55257925-55258044,chr7:55258046-55258165,chr7:55258167-55258286,chr7:552…
chr7	55266216	55266336	chr7:55266217-55266336
chr7	55266337	55266820	chr7:55266338-55266457,chr7:55266459-55266578,chr7:55266580-55266699,chr7:55266701-55266820
chr7	55266821	55266941	chr7:55266822-55266941
chr7	55266942	55268030	chr7:55266943-55267062,chr7:55267064-55267183,chr7:55267185-55267304,chr7:55267306-55267425,chr7:55267427-55267546,chr7:55267548-55267667,chr7:55267669-55267788,chr7:55267790-55267909,chr7:55267911-55268030
chr7	55268031	55268635	chr7:55268032-55268151,chr7:55268153-55268272,chr7:55268274-55268393,chr7:55268395-55268514,chr7:55268516-55268635
chr7	55268636	55268756	chr7:55268637-55268756
chr7	55268757	55268877	chr7:55268758-55268877
chr7	55268878	55269361	chr7:55268879-55268998,chr7:55269000-55269119,chr7:55269121-55269240,chr7:55269242-55269361
chr7	55269362	55269482	chr7:55269363-55269482
chr7	55269483	55270480	chr7:55269484-55269603,chr7:55269605-55269724,chr7:55269726-55269845,chr7:55269847-55269966,chr7:55269968-55270087,chr7:55270089-55270208,chr7:55270210-55270329,chr7:55270331-55270450
chr7	55272983	55273375	chr7:55273014-55273133,chr7:55273135-55273254,chr7:55273256-55273375
chr7	55273376	55273496	chr7:55273377-55273496
chr7	55273497	55273617	chr7:55273498-55273617
chr7	55273618	55274222	chr7:55273619-55273738,chr7:55273740-55273859,chr7:55273861-55273980,chr7:55273982-55274101,chr7:55274103-55274222
chr7	55274223	55274343	chr7:55274224-55274343
chr7	55274344	55274464	chr7:55274345-55274464
chr7	55274465	55274585	chr7:55274466-55274585
chr7	55274586	55274706	chr7:55274587-55274706
chr7	55274707	55275065	chr7:55274708-55274827,chr7:55274829-55275062
chr7	55539208	55540090	chr7:55539249-55539368,chr7:55539370-55539489,chr7:55539491-55539610,chr7:55539612-55539731,chr7:55539733-55539852,chr7:55539854-55540088
chr7	56136137	56136377	chr7:56136138-56136377
chr7	56140626	56140866	chr7:56140627-56140866
chr7	56144383	56144663	chr7:56144434-56144613
chr7	56147263	56147463	chr7:56147304-56147423
chr7	56170511	56170751	chr7:56170512-56170751
chr7	56171853	56172053	chr7:56171894-56172013
chr7	56294056	56294928	chr7:56294087-56294206,chr7:56294208-56294327,chr7:56294329-56294448,chr7:56294450-56294569,chr7:56294571-56294690,chr7:56294692-56294926
chr7	57929376	57929496	chr7:57929377-57929496
chr7	62983170	62983350	chr7:62983211-62983310
chr7	70370379	70370559	chr7:70370420-70370519
chr7	70378679	70378859	chr7:70378720-70378819
chr7	70382505	70382685	chr7:70382546-70382645
chr7	70385933	70386113	chr7:70385974-70386073
chr7	70400610	70400790	chr7:70400651-70400750
chr7	70405402	70405582	chr7:70405443-70405542
chr7	70414226	70414406	chr7:70414267-70414366
chr7	92241543	92241723	chr7:92241584-92241683
chr7	92244406	92244646	chr7:92244407-92244646
chr7	92244958	92245138	chr7:92244999-92245098
chr7	92247333	92247573	chr7:92247334-92247573
chr7	92248007	92248187	chr7:92248048-92248147
chr7	92249659	92249839	chr7:92249700-92249799
chr7	92250617	92250797	chr7:92250648-92250767
chr7	92252254	92252494	chr7:92252267-92252482
chr7	92260170	92260350	chr7:92260211-92260310
chr7	92262589	92262769	chr7:92262620-92262739
chr7	92276940	92277120	chr7:92276981-92277080
chr7	92285040	92285220	chr7:92285071-92285190
chr7	92300674	92300914	chr7:92300675-92300914
chr7	92314284	92314484	chr7:92314325-92314444
chr7	92321493	92321673	chr7:92321535-92321634
chr7	92337697	92337877	chr7:92337728-92337847
chr7	92354903	92355143	chr7:92354904-92355143
chr7	92366590	92366770	chr7:92366631-92366730
chr7	92371341	92371541	chr7:92371382-92371501
chr7	92383257	92383437	chr7:92383298-92383397
chr7	92390878	92391078	chr7:92390919-92391038
chr7	92403957	92404197	chr7:92403958-92404197
chr7	92428069	92428189	chr7:92428070-92428189
chr7	92441097	92441277	chr7:92441139-92441238
chr7	92452447	92452567	chr7:92452448-92452567
chr7	92462246	92462712	chr7:92462277-92462396,chr7:92462398-92462517,chr7:92462519-92462666
chr7	96935872	96936754	chr7:96935913-96936032,chr7:96936034-96936153,chr7:96936155-96936274,chr7:96936276-96936395,chr7:96936397-96936516,chr7:96936518-96936752
chr7	103155532	103155803	chr7:103155533-103155652,chr7:103155654-103155773
chr7	107901151	107901664	chr7:107901182-107901301,chr7:107901303-107901422,chr7:107901424-107901543,chr7:107901545-107901664
chr7	107901665	107902022	chr7:107901666-107901785,chr7:107901787-107902019
chr7	109606849	109607271	chr7:109606880-109606999,chr7:109607001-109607120,chr7:109607122-109607241
chr7	112096167	112096589	chr7:112096198-112096317,chr7:112096319-112096438,chr7:112096440-112096559
chr7	113518001	113518873	chr7:113518032-113518151,chr7:113518153-113518272,chr7:113518274-113518393,chr7:113518395-113518514,chr7:113518516-113518635,chr7:113518637-113518871
chr7	115889679	115890101	chr7:115889710-115889829,chr7:115889831-115889950,chr7:115889952-115890071
chr7	116319754	116319874	chr7:116319755-116319874
chr7	116332706	116332906	chr7:116332747-116332866
chr7	116335619	116335799	chr7:116335650-116335769
chr7	116339041	116339554	chr7:116339072-116339191,chr7:116339193-116339312,chr7:116339314-116339433,chr7:116339435-116339554
chr7	116339555	116339675	chr7:116339556-116339675
chr7	116339676	116339796	chr7:116339677-116339796
chr7	116339797	116339917	chr7:116339798-116339917
chr7	116339918	116340397	chr7:116339919-116340038,chr7:116340040-116340159,chr7:116340161-116340395
chr7	116347375	116347575	chr7:116347416-116347535
chr7	116357561	116357761	chr7:116357602-116357721
chr7	116367821	116368001	chr7:116367852-116367971
chr7	116371697	116371937	chr7:116371698-116371937
chr7	116379950	116380190	chr7:116379951-116380190
chr7	116380871	116381111	chr7:116380872-116381111
chr7	116382616	116382856	chr7:116382617-116382856
chr7	116393461	116393641	chr7:116393492-116393611
chr7	116395368	116395608	chr7:116395369-116395608
chr7	116397391	116397897	chr7:116397422-116397541,chr7:116397543-116397662,chr7:116397664-116397891
chr7	116398473	116398713	chr7:116398474-116398713
chr7	116399347	116399587	chr7:116399348-116399587
chr7	116403092	116403332	chr7:116403093-116403332
chr7	116406576	116406696	chr7:116406577-116406696
chr7	116409599	116410112	chr7:116409630-116409749,chr7:116409751-116409870,chr7:116409872-116409991,chr7:116409993-116410112
chr7	116410113	116410703	chr7:116410114-116410233,chr7:116410235-116410472,chr7:116410484-116410683
chr7	116410832	116411103	chr7:116410863-116410982,chr7:116410984-116411103
chr7	116411104	116411224	chr7:116411105-116411224
chr7	116411225	116411345	chr7:116411226-116411345
chr7	116411346	116411708	chr7:116411347-116411466,chr7:116411468-116411587,chr7:116411589-116411708
chr7	116411709	116411829	chr7:116411710-116411829
chr7	116411830	116411950	chr7:116411831-116411950
chr7	116411951	116412071	chr7:116411952-116412071
chr7	116412072	116412192	chr7:116412073-116412192
chr7	116412193	116412313	chr7:116412194-116412313
chr7	116412314	116412434	chr7:116412315-116412434
chr7	116412435	116412555	chr7:116412436-116412555
chr7	116412556	116412676	chr7:116412557-116412676
chr7	116412677	116412797	chr7:116412678-116412797
chr7	116412798	116412918	chr7:116412799-116412918
chr7	116412919	116413039	chr7:116412920-116413039
chr7	116413040	116413160	chr7:116413041-116413160
chr7	116413161	116413281	chr7:116413162-116413281
chr7	116413282	116413402	chr7:116413283-116413402
chr7	116413403	116413523	chr7:116413404-116413523
chr7	116413524	116413644	chr7:116413525-116413644
chr7	116413645	116413765	chr7:116413646-116413765
chr7	116413766	116413886	chr7:116413767-116413886
chr7	116413887	116414007	chr7:116413888-116414007
chr7	116414008	116414128	chr7:116414009-116414128
chr7	116414129	116414249	chr7:116414130-116414249
chr7	116414250	116414370	chr7:116414251-116414370
chr7	116414371	116414491	chr7:116414372-116414491
chr7	116414492	116414612	chr7:116414493-116414612
chr7	116414613	116414733	chr7:116414614-116414733
chr7	116414734	116414854	chr7:116414735-116414854
chr7	116414855	116414975	chr7:116414856-116414975
chr7	116414976	116415283	chr7:116414977-116415096,chr7:116415098-116415229
chr7	116417422	116417542	chr7:116417423-116417542
chr7	116418800	116419040	chr7:116418801-116419040
chr7	116421976	116422216	chr7:116421977-116422216
chr7	116423320	116423560	chr7:116423321-116423560
chr7	116428680	116428800	chr7:116428681-116428800
chr7	116435626	116435897	chr7:116435657-116435776,chr7:116435778-116435897
chr7	116435898	116436254	chr7:116435899-116436018,chr7:116436020-116436249
chr7	116766857	116767521	chr7:116766888-116767007,chr7:116767009-116767128,chr7:116767130-116767249,chr7:116767251-116767370,chr7:116767372-116767491
chr7	117431564	117432107	chr7:117431595-117431714,chr7:117431716-117431835,chr7:117431837-117431956,chr7:117431958-117432077
chr7	128828841	128829466	chr7:128828890-128829009,chr7:128829011-128829130,chr7:128829132-128829251,chr7:128829253-128829411
chr7	128843207	128843447	chr7:128843208-128843447
chr7	128845028	128845268	chr7:128845029-128845268
chr7	128845416	128845656	chr7:128845417-128845656
chr7	128845980	128846220	chr7:128845981-128846220
chr7	128846246	128846486	chr7:128846247-128846486
chr7	128848555	128848735	chr7:128848586-128848705
chr7	128849063	128849303	chr7:128849064-128849303
chr7	128850176	128850416	chr7:128850177-128850416
chr7	128850759	128850999	chr7:128850760-128850999
chr7	128851094	128851374	chr7:128851145-128851324
chr7	128851423	128851663	chr7:128851424-128851663
chr7	128851748	128852354	chr7:128851789-128851908,chr7:128851910-128852029,chr7:128852031-128852150,chr7:128852152-128852317
chr7	140426184	140426424	chr7:140426215-140426394
chr7	140434352	140434592	chr7:140434354-140434593
chr7	140439558	140439798	chr7:140439559-140439798
chr7	140447110	140447350	chr7:140447141-140447320
chr7	140449032	140449272	chr7:140449033-140449272
chr7	140453013	140453253	chr7:140453014-140453253
chr7	140453889	140454129	chr7:140453920-140454099
chr7	140476679	140476919	chr7:140476680-140476919
chr7	140477712	140477952	chr7:140477743-140477922
chr7	140481314	140481554	chr7:140481315-140481554
chr7	140482768	140483008	chr7:140482769-140483008
chr7	140487245	140487485	chr7:140487276-140487455
chr7	140494067	140494307	chr7:140494068-140494307
chr7	140500101	140500341	chr7:140500102-140500341
chr7	140501165	140501405	chr7:140501166-140501405
chr7	140507690	140507930	chr7:140507691-140507930
chr7	140507960	140508200	chr7:140507991-140508170
chr7	140508623	140508863	chr7:140508624-140508863
chr7	140534390	140534720	chr7:140534391-140534510,chr7:140534512-140534690
chr7	140549841	140550081	chr7:140549842-140550081
chr7	140624314	140624554	chr7:140624315-140624554
chr7	158382224	158382404	chr7:158382265-158382364
chr7	158384500	158384680	chr7:158384541-158384640
chr7	158388454	158388634	chr7:158388495-158388594
chr7	158392431	158392611	chr7:158392472-158392571
chr7	158394223	158394403	chr7:158394264-158394363
chr7	158395544	158395724	chr7:158395585-158395684
chr7	158398167	158398347	chr7:158398197-158398296
chr7	158399984	158400164	chr7:158400025-158400124
chr7	158409181	158409361	chr7:158409222-158409321
chr8	38268481	38269621	chr8:38268505-38271238
chr8	38269860	38271353	chr8:38268505-38271238,chr8:38271114-38271353
chr8	38271368	38271608	chr8:38271369-38271608
chr8	38271618	38271858	chr8:38271619-38271858
chr8	38272021	38272141	chr8:38272022-38272141
chr8	38272142	38272472	chr8:38272143-38272262,chr8:38272264-38272442
chr8	38273350	38273590	chr8:38273351-38273590
chr8	38274758	38274998	chr8:38274759-38274998
chr8	38275328	38275568	chr8:38275329-38275568
chr8	38275698	38275938	chr8:38275699-38275938
chr8	38277031	38277271	chr8:38277032-38277271
chr8	38279266	38279506	chr8:38279267-38279506
chr8	38280497	38280737	chr8:38280498-38280737
chr8	38282001	38282241	chr8:38282002-38282241
chr8	38283581	38283821	chr8:38283582-38283821
chr8	38285404	38285644	chr8:38285405-38285644
chr8	38285752	38286103	chr8:38285753-38285872,chr8:38285874-38286094
chr8	38287152	38287532	chr8:38287183-38287302,chr8:38287304-38287482
chr8	38297716	38297996	chr8:38297767-38297946
chr8	38314842	38315082	chr8:38314843-38315082
chr8	38318478	38318824	chr8:38318529-38318708,chr8:38318615-38318794
chr8	38325134	38326394	chr8:38325150-38326379
chr8	123471866	123472618	chr8:123471897-123472016,chr8:123472018-123472137,chr8:123472139-123472258,chr8:123472260-123472379,chr8:123472381-123472616
chr8	125989001	125989763	chr8:125989042-125989161,chr8:125989163-125989282,chr8:125989284-125989403,chr8:125989405-125989524,chr8:125989526-125989761
chr8	128699364	128699544	chr8:128699405-128699504
chr8	128700562	128700742	chr8:128700603-128700702
chr8	128705004	128705184	chr8:128705045-128705144
chr8	128706629	128706809	chr8:128706670-128706769
chr8	128707768	128707948	chr8:128707810-128707909
chr8	128717978	128718158	chr8:128718019-128718118
chr8	128726223	128726403	chr8:128726265-128726364
chr8	128735065	128735467	chr8:128735106-128735225,chr8:128735227-128735346,chr8:128735348-128735467
chr8	128735468	128735827	chr8:128735469-128735588,chr8:128735590-128735825
chr8	128747869	128748079	chr8:128747915-128748034
chr8	128748428	128748638	chr8:128748474-128748593
chr8	128748698	128749010	chr8:128748747-128748962
chr8	128749398	128749598	chr8:128749439-128749558
chr8	128749685	128749895	chr8:128749731-128749850
chr8	128750081	128750291	chr8:128750127-128750246
chr8	128750429	128750549	chr8:128750430-128750549
chr8	128750550	128751302	chr8:128750551-128750670,chr8:128750672-128750791,chr8:128750793-128750942,chr8:128750944-128751063,chr8:128751065-128751301
chr8	128751680	128751890	chr8:128751726-128751845
chr8	128751963	128752163	chr8:128752004-128752123
chr8	128752510	128753224	chr8:128752519-128752742,chr8:128752744-128752863,chr8:128752865-128752984,chr8:128752986-128753223
chr8	128758771	128758951	chr8:128758812-128758911
chr8	128762774	128762954	chr8:128762815-128762914
chr8	128764875	128765055	chr8:128764916-128765015
chr8	128773117	128773297	chr8:128773158-128773257
chr8	128793935	128794115	chr8:128793964-128794063
chr8	128807892	128808654	chr8:128807933-128808052,chr8:128808054-128808173,chr8:128808175-128808294,chr8:128808296-128808415,chr8:128808417-128808652
chr8	128808749	128808929	chr8:128808790-128808889
chr8	128818218	128818398	chr8:128818259-128818358
chr8	130761849	130762611	chr8:130761890-130762009,chr8:130762011-130762130,chr8:130762132-130762251,chr8:130762253-130762372,chr8:130762374-130762609
chr8	131673836	131674107	chr8:131673867-131673986,chr8:131673988-131674107
chr8	131674108	131674467	chr8:131674109-131674228,chr8:131674230-131674466
chr8	141549201	141549381	chr8:141549242-141549341
chr8	141552109	141552289	chr8:141552150-141552249
chr8	141561303	141561483	chr8:141561344-141561443
chr8	141565802	141565982	chr8:141565843-141565942
chr8	141566397	141566577	chr8:141566438-141566537
chr8	141572408	141572588	chr8:141572449-141572548
chr8	141573267	141573447	chr8:141573309-141573408
chr9	2942360	2942540	chr9:2942401-2942500
chr9	2946414	2946594	chr9:2946455-2946554
chr9	2951385	2951565	chr9:2951426-2951525
chr9	2957204	2957384	chr9:2957245-2957344
chr9	3011800	3011980	chr9:3011841-3011940
chr9	3016713	3016893	chr9:3016754-3016853
chr9	3025278	3025458	chr9:3025319-3025418
chr9	3033964	3034144	chr9:3034005-3034104
chr9	3040378	3040558	chr9:3040419-3040518
chr9	3050374	3050554	chr9:3050415-3050514
chr9	5021896	5022283	chr9:5021927-5022046,chr9:5022048-5022280
chr9	5029724	5029964	chr9:5029725-5029964
chr9	5044341	5044581	chr9:5044342-5044581
chr9	5050638	5050878	chr9:5050639-5050878
chr9	5054513	5054903	chr9:5054544-5054663,chr9:5054665-5054903
chr9	5055608	5055848	chr9:5055609-5055848
chr9	5064841	5065081	chr9:5064842-5065081
chr9	5066613	5066853	chr9:5066614-5066853
chr9	5068994	5069234	chr9:5068995-5069234
chr9	5069868	5070108	chr9:5069869-5070108
chr9	5072438	5072678	chr9:5072439-5072678
chr9	5073621	5073861	chr9:5073652-5073831
chr9	5077405	5077645	chr9:5077406-5077645
chr9	5078254	5078494	chr9:5078255-5078494
chr9	5080184	5080424	chr9:5080185-5080424
chr9	5080487	5080727	chr9:5080488-5080727
chr9	5081672	5081912	chr9:5081673-5081912
chr9	5089648	5089888	chr9:5089649-5089888
chr9	5090387	5090627	chr9:5090388-5090627
chr9	5090704	5090944	chr9:5090705-5090944
chr9	5122941	5123181	chr9:5122942-5123181
chr9	5126269	5126509	chr9:5126270-5126509
chr9	5126617	5126857	chr9:5126618-5126857
chr9	21954863	21955043	chr9:21954904-21955003
chr9	21968094	21968374	chr9:21968145-21968324
chr9	21968626	21968866	chr9:21968657-21968836
chr9	21970276	21970787	chr9:21970307-21970426,chr9:21970428-21970547,chr9:21970549-21970786
chr9	21970843	21971233	chr9:21970874-21970993,chr9:21970995-21971233
chr9	21972754	21973867	chr9:21972785-21972904,chr9:21972906-21973025,chr9:21973027-21973146,chr9:21973148-21973267,chr9:21973269-21973388,chr9:21973373-21973472,chr9:21973390-21973509,chr9:21973511-21973630,chr9:21973632-21973864
chr9	21974410	21974906	chr9:21974441-21974560,chr9:21974562-21974681,chr9:21974683-21974860
chr9	21974927	21975107	chr9:21974968-21975067
chr9	21978889	21979069	chr9:21978930-21979029
chr9	21979287	21979558	chr9:21979318-21979437,chr9:21979439-21979558
chr9	21979559	21979921	chr9:21979560-21979679,chr9:21979681-21979800,chr9:21979802-21979921
chr9	21979922	21980042	chr9:21979923-21980042
chr9	21980043	21980641	chr9:21980044-21980163,chr9:21980165-21980284,chr9:21980286-21980405,chr9:21980407-21980637
chr9	21986757	21986937	chr9:21986798-21986897
chr9	21988887	21989007	chr9:21988888-21989007
chr9	21989008	21989128	chr9:21989009-21989128
chr9	21989129	21989249	chr9:21989130-21989249
chr9	21989250	21989370	chr9:21989251-21989370
chr9	21989371	21989491	chr9:21989372-21989491
chr9	21989492	21989612	chr9:21989493-21989612
chr9	21989613	21989733	chr9:21989614-21989733
chr9	21989734	21989854	chr9:21989735-21989854
chr9	21989855	21989975	chr9:21989856-21989975
chr9	21989976	21990096	chr9:21989977-21990096
chr9	21990097	21990217	chr9:21990098-21990217
chr9	21990218	21990573	chr9:21990219-21990338,chr9:21990340-21990567,chr9:21990408-21990507
chr9	21991281	21991461	chr9:21991322-21991421
chr9	21991833	21992013	chr9:21991874-21991973
chr9	21994075	21994475	chr9:21994116-21994235,chr9:21994237-21994475
chr9	21998570	21998750	chr9:21998611-21998710
chr9	22003145	22003445	chr9:22003174-22003273,chr9:22003249-22003348,chr9:22003318-22003417
chr9	22003700	22003880	chr9:22003741-22003840
chr9	22005533	22005713	chr9:22005574-22005673
chr9	22005965	22006438	CDKN2B,chr9:22006299-22006398
chr9	22008683	22008983	CDKN2B
chr9	22009608	22009788	chr9:22009649-22009748
chr9	22009906	22010086	chr9:22009939-22010038,chr9:22009955-22010054
chr9	22023933	22024113	chr9:22023974-22024073
chr9	22029355	22029535	chr9:22029396-22029495
chr9	22048301	22048481	chr9:22048342-22048441
chr9	22049040	22049220	chr9:22049081-22049180
chr9	22049800	22049980	chr9:22049841-22049940
chr9	22050523	22050703	chr9:22050564-22050663
chr9	22054600	22054780	chr9:22054641-22054740
chr9	38381218	38381398	chr9:38381259-38381358
chr9	38381701	38381881	chr9:38381742-38381841
chr9	38387775	38387955	chr9:38387816-38387915
chr9	38395975	38396155	chr9:38396016-38396115
chr9	38397825	38398005	chr9:38397866-38397965
chr9	38404170	38404350	chr9:38404211-38404310
chr9	38406277	38406457	chr9:38406318-38406417
chr9	38413554	38413734	chr9:38413595-38413694
chr9	38421955	38422135	chr9:38421996-38422095
chr9	38428497	38428677	chr9:38428538-38428637
chr9	87285649	87285889	NTRK2
chr9	87317020	87317200	NTRK2
chr9	87317208	87317388	NTRK2
chr9	87322702	87322882	NTRK2
chr9	87325508	87325748	NTRK2
chr9	87338435	87338675	NTRK2
chr9	87339084	87339324	NTRK2
chr9	87342541	87342901	NTRK2
chr9	87356734	87356914	NTRK2
chr9	87359817	87360057	NTRK2
chr9	87366860	87367040	NTRK2
chr9	87425385	87425565	NTRK2
chr9	87475888	87476068	NTRK2
chr9	87482131	87482371	NTRK2
chr9	87486627	87486807	NTRK2
chr9	87549021	87549261	NTRK2
chr9	87563342	87563582	NTRK2
chr9	87570164	87570464	NTRK2
chr9	87635079	87635319	NTRK2
chr9	87636139	87636379	NTRK2
chr9	98208548	98208788	chr9:98208564-98208773
chr9	98209092	98209764	chr9:98209133-98209252,chr9:98209254-98209403,chr9:98209405-98209524,chr9:98209526-98209763
chr9	98211227	98211715	chr9:98211268-98211387,chr9:98211389-98211508,chr9:98211510-98211657
chr9	98212052	98212292	chr9:98212083-98212262
chr9	98215710	98215950	chr9:98215711-98215950
chr9	98218506	98218746	chr9:98218507-98218746
chr9	98220166	98220671	chr9:98220207-98220326,chr9:98220328-98220447,chr9:98220449-98220614
chr9	98221853	98222093	chr9:98221854-98222093
chr9	98224088	98224328	chr9:98224089-98224328
chr9	98229332	98229732	chr9:98229373-98229492,chr9:98229494-98229732
chr9	98230913	98231515	chr9:98230954-98231073,chr9:98231075-98231194,chr9:98231196-98231315,chr9:98231317-98231474
chr9	98232033	98232273	chr9:98232034-98232273
chr9	98236221	98236401	chr9:98236252-98236371
chr9	98238258	98238498	chr9:98238259-98238498
chr9	98239029	98239149	chr9:98239030-98239149
chr9	98239786	98240026	chr9:98239787-98240026
chr9	98240282	98240522	chr9:98240283-98240522
chr9	98241235	98241475	chr9:98241236-98241475
chr9	98242191	98242431	chr9:98242192-98242431
chr9	98242650	98242890	chr9:98242651-98242890
chr9	98244141	98244596	chr9:98244172-98244291,chr9:98244293-98244412,chr9:98244414-98244540
chr9	98247941	98248181	chr9:98247942-98248181
chr9	98268664	98268904	chr9:98268665-98268904
chr9	98270418	98270658	chr9:98270419-98270658
chr9	98278595	98279220	chr9:98278644-98278763,chr9:98278765-98278956,chr9:98278981-98279220
chr9	135771496	135772244	chr9:135771527-135771646,chr9:135771648-135771767,chr9:135771769-135771888,chr9:135771890-135772009,chr9:135772011-135772239
chr9	135772531	135772771	chr9:135772532-135772771
chr9	135772783	135773023	chr9:135772784-135773023
chr9	135776042	135776282	chr9:135776043-135776282
chr9	135776910	135777150	chr9:135776911-135777150
chr9	135777962	135778202	chr9:135777963-135778202
chr9	135779000	135779240	chr9:135779001-135779240
chr9	135779679	135779959	chr9:135779730-135779909
chr9	135780876	135781603	chr9:135780907-135781026,chr9:135781028-135781147,chr9:135781149-135781268,chr9:135781270-135781389,chr9:135781391-135781547
chr9	135782049	135782289	chr9:135782050-135782289
chr9	135782582	135782862	chr9:135782633-135782812
chr9	135785898	135786138	chr9:135785899-135786138
chr9	135786324	135786564	chr9:135786325-135786564
chr9	135786741	135786981	chr9:135786742-135786981
chr9	135787636	135787876	chr9:135787637-135787876
chr9	135796696	135796876	chr9:135796727-135796846
chr9	135797162	135797402	chr9:135797163-135797402
chr9	135798686	135798926	chr9:135798687-135798926
chr9	135800929	135801169	chr9:135800930-135801169
chr9	135802519	135802759	chr9:135802520-135802759
chr9	135804086	135804326	chr9:135804087-135804326
chr10	43604509	43612282	chr10:43604550-43604669,chr10:43604671-43604790,chr10:43604792-43604911,chr10:43604913-43605032,chr10:43605034-43605153,chr10:43605155-43605274,chr10:43605276-43605395,chr10:43605397-43605516,chr10:43605518-43605637,chr10:43605639-43605758,chr10:43605760-43605879,chr10:43605881-43606000,chr10:43606002-43606121,chr10:43606123-43606242,chr10:43606244-43606363,chr10:43606365-43606484,chr10:43606486-…
chr10	43613754	43613994	chr10:43613755-43613994
chr10	43614965	43615205	chr10:43614966-43615205
chr10	43615469	43615709	chr10:43615470-43615709
chr10	43617338	43617518	chr10:43617369-43617488
chr10	43619067	43619307	chr10:43619068-43619307
chr10	43620230	43620530	chr10:43620276-43620485
chr10	43621992	43622232	chr10:43621993-43622232
chr10	43623518	43623758	chr10:43623519-43623758
chr10	89624175	89624355	chr10:89624206-89624325
chr10	89653763	89653883	chr10:89653764-89653883
chr10	89685151	89685431	chr10:89685202-89685381
chr10	89690764	89690884	chr10:89690765-89690884
chr10	89692708	89693068	chr10:89692709-89692828,chr10:89692830-89693068
chr10	89711825	89712065	chr10:89711826-89712065
chr10	89717572	89717812	chr10:89717573-89717812
chr10	89720647	89720887	chr10:89720648-89720887
chr10	89725016	89725256	chr10:89725017-89725256
chr10	123237776	123239259	chr10:123237786-123239028,chr10:123239050-123239229
chr10	123239332	123239689	chr10:123239333-123239452,chr10:123239454-123239685
chr10	123241601	123241841	chr10:123241632-123241811
chr10	123243144	123243384	chr10:123243145-123243384
chr10	123244857	123245097	chr10:123244858-123245097
chr10	123246762	123247042	chr10:123246813-123246992
chr10	123247445	123247685	chr10:123247446-123247685
chr10	123256020	123256260	chr10:123256021-123256260
chr10	123257943	123258183	chr10:123257944-123258183
chr10	123260280	123260520	chr10:123260281-123260520
chr10	123263259	123263499	chr10:123263260-123263499
chr10	123274611	123274851	chr10:123274612-123274851
chr10	123276784	123277024	chr10:123276785-123277024
chr10	123277444	123277684	chr10:123277475-123277654
chr10	123278149	123278389	chr10:123278150-123278389
chr10	123279467	123279707	chr10:123279468-123279707
chr10	123297795	123298035	chr10:123297826-123298005
chr10	123298047	123298287	chr10:123298048-123298287
chr10	123310768	123311008	chr10:123310769-123311008
chr10	123323934	123324174	chr10:123323965-123324144
chr10	123324934	123325264	chr10:123324935-123325054,chr10:123325056-123325234
chr10	123353156	123353885	chr10:123353157-123353396,chr10:123353289-123353882
chr10	123357416	123357896	chr10:123357425-123358002
chr11	532575	532815	chr11:532576-532815
chr11	533196	533685	chr11:533237-533356,chr11:533358-533477,chr11:533479-533652
chr11	533734	533974	chr11:533735-533974
chr11	534146	534386	chr11:534147-534386
chr11	6343306	6343486	chr11:6343347-6343446
chr11	10974383	10974503	chr11:10974431-10974530
chr11	17152332	17152512	chr11:17152434-17152533
chr11	23571876	23572056	chr11:23571954-23572053
chr11	25604997	25605177	chr11:25605038-25605137
chr11	25903437	25903617	chr11:25903478-25903577
chr11	25904349	25904529	chr11:25904390-25904489
chr11	26337285	26337465	chr11:26337326-26337425
chr11	26916717	26916897	chr11:26916754-26916853
chr11	32891913	32892093	chr11:32891944-32892043
chr11	35637627	35637807	chr11:35637668-35637767
chr11	36873915	36874095	chr11:36873956-36874055
chr11	39793775	39793955	chr11:39793741-39793840
chr11	46707841	46708021	chr11:46707889-46707988
chr11	56454669	56454789	chr11:56454577-56454676
chr11	56607774	56607954	chr11:56607815-56607914
chr11	60076670	60076850	chr11:60076711-60076810
chr11	60106848	60107028	chr11:60106889-60106988
chr11	60107576	60107756	chr11:60107611-60107710,chr11:60107624-60107723
chr11	60117036	60117216	chr11:60117077-60117176
chr11	61240171	61240351	chr11:61240212-61240311
chr11	61371381	61371561	chr11:61371422-61371521
chr11	63178017	63178197	chr11:63178058-63178157
chr11	63768072	63768252	chr11:63768113-63768212
chr11	68781768	68781948	chr11:68781809-68781908
chr11	69062140	69062320	chr11:69062181-69062280
chr11	69448283	69448463	chr11:69448324-69448423
chr11	69449173	69449353	chr11:69449214-69449313
chr11	69450215	69450395	chr11:69450256-69450355
chr11	69451747	69451927	chr11:69451788-69451887
chr11	69452469	69452649	chr11:69452510-69452609
chr11	69453845	69454025	chr11:69453886-69453985
chr11	69456060	69456300	chr11:69456061-69456300
chr11	69456469	69456709	chr11:69456470-69456709
chr11	69456905	69457383	chr11:69456946-69457065,chr11:69457067-69457305,chr11:69457244-69457343
chr11	69457623	69458027	chr11:69457669-69457788,chr11:69457790-69458026
chr11	69458217	69458457	chr11:69458218-69458457
chr11	69458559	69458799	chr11:69458560-69458799
chr11	69460689	69460960	chr11:69460720-69460839,chr11:69460841-69460960
chr11	69460961	69461464	chr11:69460962-69461081,chr11:69461083-69461202,chr11:69461204-69461439,chr11:69461325-69461424
chr11	69461641	69461821	chr11:69461682-69461781
chr11	69462552	69462955	chr11:69462593-69462692,chr11:69462716-69462955
chr11	69464102	69464492	chr11:69464133-69464252,chr11:69464254-69464492
chr11	69464703	69464883	chr11:69464744-69464843
chr11	69465287	69465677	chr11:69465318-69465437,chr11:69465439-69465677
chr11	69465784	69466205	chr11:69465815-69465934,chr11:69465936-69466168,chr11:69466066-69466165
chr11	69466647	69467062	chr11:69466688-69466787,chr11:69466703-69466822,chr11:69466824-69467062
chr11	69468556	69468796	chr11:69468557-69468796
chr11	69469099	69469339	chr11:69469100-69469339
chr11	69567808	69567988	chr11:69567849-69567948
chr11	69612495	69612675	chr11:69612536-69612635
chr11	70019655	70019835	chr11:70019696-70019795
chr11	70449063	70449243	chr11:70449104-70449203
chr11	70450429	70450609	chr11:70450470-70450569
chr11	70708801	70708921	chr11:70708709-70708808
chr11	70731654	70731834	chr11:70731695-70731794
chr11	70974505	70974685	chr11:70974547-70974646
chr11	71791315	71791495	chr11:71791356-71791455
chr11	72017548	72017728	chr11:72017589-72017688
chr11	72152331	72152451	chr11:72152308-72152407
chr11	72567184	72567364	chr11:72567225-72567324,chr11:72567226-72567325
chr11	73147005	73147185	chr11:73147046-73147145
chr11	73179373	73179553	chr11:73179414-73179513
chr11	73470286	73470466	chr11:73470327-73470426
chr11	73520577	73520757	chr11:73520618-73520717
chr11	73606718	73606898	chr11:73606759-73606858
chr11	73721437	73721617	chr11:73721478-73721577
chr11	75513768	75513948	chr11:75513809-75513908
chr11	76202123	76202243	chr11:76202165-76202264
chr11	76328720	76328900	chr11:76328761-76328860
chr11	82026745	82026985	chr11:82026803-82026902
chr11	83836424	83836604	chr11:83836465-83836564
chr11	83967153	83967333	chr11:83967194-83967293
chr11	84136432	84136612	chr11:84136473-84136572
chr11	84389229	84389409	chr11:84389270-84389369
chr11	85542826	85543006	chr11:85542867-85542966
chr11	85632113	85632233	chr11:85632162-85632261
chr11	90064483	90064663	chr11:90064524-90064623
chr11	99166176	99166356	chr11:99166218-99166317
chr11	108098267	108098728	chr11:108098298-108098417,chr11:108098419-108098538,chr11:108098540-108098678
chr11	108099857	108100097	chr11:108099858-108100097
chr11	108106358	108106598	chr11:108106359-108106598
chr11	108114659	108114899	chr11:108114660-108114899
chr11	108115453	108115833	chr11:108115484-108115603,chr11:108115605-108115783
chr11	108117652	108117892	chr11:108117653-108117892
chr11	108119624	108119864	chr11:108119625-108119864
chr11	108121403	108121874	chr11:108121404-108121523,chr11:108121525-108121644,chr11:108121646-108121823
chr11	108122540	108122780	chr11:108122541-108122780
chr11	108123451	108123731	chr11:108123502-108123681
chr11	108124473	108124853	chr11:108124504-108124623,chr11:108124625-108124803
chr11	108126907	108127147	chr11:108126908-108127147
chr11	108128118	108128358	chr11:108128119-108128358
chr11	108129637	108129877	chr11:108129668-108129847
chr11	108137863	108138103	chr11:108137864-108138103
chr11	108139116	108139356	chr11:108139117-108139356
chr11	108141711	108142175	chr11:108141742-108141921,chr11:108141936-108142175
chr11	108143176	108143633	chr11:108143207-108143386,chr11:108143394-108143633
chr11	108150194	108150434	chr11:108150195-108150434
chr11	108151688	108151928	chr11:108151689-108151928
chr11	108153401	108153641	chr11:108153402-108153641
chr11	108154896	108155276	chr11:108154927-108155046,chr11:108155048-108155226
chr11	108158295	108158535	chr11:108158296-108158535
chr11	108159646	108159886	chr11:108159647-108159886
chr11	108160308	108160548	chr11:108160309-108160548
chr11	108163312	108163552	chr11:108163313-108163552
chr11	108164019	108164259	chr11:108164020-108164259
chr11	108165599	108165839	chr11:108165600-108165839
chr11	108167921	108168201	chr11:108167972-108168151
chr11	108170406	108170646	chr11:108170407-108170646
chr11	108172325	108172565	chr11:108172326-108172565
chr11	108173547	108173787	chr11:108173548-108173787
chr11	108175370	108175610	chr11:108175371-108175610
chr11	108178547	108178787	chr11:108178578-108178757
chr11	108180844	108181084	chr11:108180845-108181084
chr11	108183041	108183321	chr11:108183092-108183271
chr11	108186473	108186946	chr11:108186504-108186623,chr11:108186625-108186744,chr11:108186746-108186908
chr11	108188053	108188293	chr11:108188054-108188293
chr11	108190612	108190852	chr11:108190613-108190852
chr11	108191967	108192207	chr11:108191968-108192207
chr11	108195973	108196353	chr11:108196004-108196123,chr11:108196125-108196303
chr11	108196748	108196988	chr11:108196749-108196988
chr11	108198308	108198548	chr11:108198309-108198548
chr11	108199736	108199976	chr11:108199737-108199976
chr11	108200924	108201164	chr11:108200925-108201164
chr11	108202089	108202329	chr11:108202090-108202329
chr11	108202564	108202804	chr11:108202565-108202804
chr11	108203437	108203677	chr11:108203438-108203677
chr11	108204513	108204793	chr11:108204564-108204743
chr11	108205645	108205885	chr11:108205646-108205885
chr11	108206509	108206749	chr11:108206510-108206749
chr11	108213903	108214143	chr11:108213904-108214143
chr11	108216432	108216672	chr11:108216433-108216672
chr11	108217908	108218188	chr11:108217959-108218138
chr11	108224429	108224669	chr11:108224430-108224669
chr11	108225449	108225689	chr11:108225480-108225659
chr11	108235756	108235996	chr11:108235757-108235996
chr11	108236023	108236263	chr11:108236024-108236263
chr11	117131850	117132030	chr11:117131922-117132021
chr11	123980012	123980192	chr11:123980053-123980152
chr11	132566882	132567062	chr11:132566923-132567022
chr11	132602276	132602456	chr11:132602317-132602416
chr11	132684172	132684352	chr11:132684213-132684312
chr11	132761783	132761963	chr11:132761824-132761923
chr11	132877580	132877760	chr11:132877621-132877720
chr11	133766853	133767033	chr11:133766894-133766993
chr12	25362666	25362906	chr12:25362667-25362906
chr12	25368314	25368554	chr12:25368315-25368554
chr12	25378507	25378747	chr12:25378508-25378747
chr12	25380136	25380376	chr12:25380137-25380376
chr12	25398142	25398382	chr12:25398143-25398382
chr12	43841640	43841820	chr12:43841682-43841781
chr12	43847851	43848031	chr12:43847892-43847991
chr12	43849186	43849366	chr12:43849227-43849326
chr12	43851294	43851474	chr12:43851335-43851434
chr12	43855320	43855500	chr12:43855361-43855460
chr12	43858615	43858795	chr12:43858656-43858755
chr12	43860723	43860903	chr12:43860764-43860863
chr12	43862745	43862925	chr12:43862786-43862885
chr12	43864227	43864407	chr12:43864268-43864367
chr12	56040406	56040526	chr12:56040407-56040526
chr12	56847976	56848096	chr12:56847977-56848096
chr12	56848823	56848943	chr12:56848824-56848943
chr12	57662211	57662331	chr12:57662212-57662331
chr12	57663058	57663178	chr12:57663059-57663178
chr12	58141330	58141570	chr12:58141371-58141470,chr12:58141439-58141538
chr12	58141781	58142151	chr12:58141822-58141921,chr12:58141911-58142030,chr12:58142032-58142151
chr12	58142152	58142478	chr12:58142153-58142272,chr12:58142274-58142443
chr12	58142706	58143381	chr12:58142735-58142834,chr12:58142851-58142970,chr12:58142972-58143152,chr12:58143172-58143351
chr12	58144373	58144613	chr12:58144374-58144613
chr12	58144669	58145177	chr12:58144670-58144909,chr12:58144872-58144971,chr12:58144938-58145177
chr12	58145271	58145511	chr12:58145272-58145511
chr12	58145662	58145782	chr12:58145663-58145782
chr12	58145783	58145903	chr12:58145784-58145903
chr12	58154948	58155128	chr12:58154989-58155088
chr12	58160265	58160445	chr12:58160306-58160405
chr12	58334649	58334769	chr12:58334650-58334769
chr12	58335695	58336055	chr12:58335696-58335815,chr12:58335817-58336054
chr12	69179054	69179234	chr12:69179085-69179184
chr12	69189899	69190079	chr12:69189941-69190040
chr12	69198022	69198202	chr12:69198063-69198162
chr12	69202144	69202384	chr12:69202175-69202354
chr12	69202912	69203152	chr12:69202943-69203122
chr12	69204997	69205177	chr12:69205028-69205147
chr12	69207250	69207490	chr12:69207281-69207460
chr12	69208304	69208662	chr12:69208335-69208514,chr12:69208543-69208662
chr12	69208663	69208783	chr12:69208664-69208783
chr12	69208784	69209143	chr12:69208785-69208904,chr12:69208906-69209142
chr12	69210538	69210778	chr12:69210539-69210778
chr12	69211992	69212232	chr12:69211993-69212232
chr12	69213989	69214269	chr12:69214040-69214219
chr12	69214601	69214781	chr12:69214642-69214741
chr12	69216288	69216488	chr12:69216329-69216448
chr12	69216725	69216905	chr12:69216749-69216848
chr12	69216949	69217129	chr12:69216990-69217089
chr12	69217948	69218502	chr12:69217989-69218088,chr12:69218088-69218267,chr12:69218293-69218472
chr12	69219565	69219685	chr12:69219566-69219685
chr12	69222510	69222750	chr12:69222511-69222750
chr12	69224069	69224487	chr12:69224070-69224189,chr12:69224191-69224429,chr12:69224348-69224447
chr12	69229566	69229806	chr12:69229567-69229806
chr12	69230264	69230617	chr12:69230295-69230414,chr12:69230416-69230580
chr12	69231493	69231724	chr12:69231539-69231658,chr12:69231585-69231684
chr12	69233041	69233642	chr12:69233042-69233161,chr12:69233163-69233282,chr12:69233284-69233403,chr12:69233405-69233641
chr12	69235223	69235494	chr12:69235254-69235373,chr12:69235375-69235494
chr12	69235737	69235857	chr12:69235738-69235857
chr12	69236100	69236220	chr12:69236101-69236220
chr12	69236433	69236613	chr12:69236464-69236583
chr12	69236819	69237059	chr12:69236827-69237053
chr12	69250458	69250638	chr12:69250499-69250598
chr12	69257352	69257532	chr12:69257393-69257492
chr12	69261367	69261547	chr12:69261408-69261507
chr12	112856787	112857057	chr12:112856833-112857012
chr12	112884020	112884260	chr12:112884021-112884260
chr12	112888098	112888338	chr12:112888099-112888338
chr12	112890974	112891214	chr12:112890975-112891214
chr12	112892305	112892648	chr12:112892306-112892425,chr12:112892427-112892631
chr12	112893690	112893930	chr12:112893691-112893930
chr12	112910644	112911000	chr12:112910645-112910764,chr12:112910766-112910996
chr12	112915374	112915614	chr12:112915405-112915584
chr12	112915619	112915859	chr12:112915620-112915859
chr12	112919823	112920063	chr12:112919824-112920063
chr12	112924237	112924477	chr12:112924238-112924477
chr12	112926160	112926400	chr12:112926191-112926370
chr12	112926783	112927023	chr12:112926784-112927023
chr12	112939883	112940123	chr12:112939884-112940123
chr12	112942413	112942653	chr12:112942444-112942623
chr12	131280623	131280803	chr12:131280665-131280764
chr12	131484185	131484365	chr12:131484226-131484325
chr12	131513452	131513632	chr12:131513493-131513592
chr12	131515874	131516054	chr12:131515915-131516014
chr12	131517676	131517856	chr12:131517717-131517816
chr12	131519298	131519478	chr12:131519339-131519438
chr12	131523742	131523922	chr12:131523783-131523882
chr12	131525466	131525646	chr12:131525507-131525606
chr12	131613003	131613183	chr12:131613044-131613143
chr13	32890490	32890770	chr13:32890541-32890720
chr13	32893114	32893234	chr13:32893115-32893234
chr13	32893235	32893550	chr13:32893236-32893355,chr13:32893357-32893504
chr13	32900142	32900530	chr13:32900173-32900292,chr13:32900294-32900488
chr13	32900572	32900812	chr13:32900573-32900812
chr13	32903484	32903724	chr13:32903515-32903694
chr13	32904993	32905233	chr13:32904995-32905234
chr13	32906296	32906849	chr13:32906327-32906446,chr13:32906448-32906567,chr13:32906569-32906728,chr13:32906730-32906849
chr13	32906850	32907572	chr13:32906851-32906970,chr13:32906972-32907091,chr13:32907093-32907212,chr13:32907214-32907333,chr13:32907335-32907570
chr13	32910287	32910709	chr13:32910318-32910437,chr13:32910439-32910588,chr13:32910590-32910709
chr13	32910710	32911193	chr13:32910711-32910830,chr13:32910832-32910951,chr13:32910953-32911072,chr13:32911074-32911193
chr13	32911194	32911314	chr13:32911195-32911314
chr13	32911315	32911919	chr13:32911316-32911435,chr13:32911437-32911556,chr13:32911558-32911677,chr13:32911679-32911798,chr13:32911800-32911919
chr13	32911920	32912040	chr13:32911921-32912040
chr13	32912041	32912161	chr13:32912042-32912161
chr13	32912162	32912645	chr13:32912163-32912282,chr13:32912284-32912403,chr13:32912405-32912524,chr13:32912526-32912645
chr13	32912646	32912766	chr13:32912647-32912766
chr13	32912767	32913371	chr13:32912768-32912887,chr13:32912889-32913008,chr13:32913010-32913129,chr13:32913131-32913250,chr13:32913252-32913371
chr13	32913372	32913492	chr13:32913373-32913492
chr13	32913493	32913613	chr13:32913494-32913613
chr13	32913614	32913734	chr13:32913615-32913734
chr13	32913735	32914823	chr13:32913736-32913855,chr13:32913857-32913976,chr13:32913978-32914097,chr13:32914099-32914218,chr13:32914220-32914339,chr13:32914341-32914460,chr13:32914462-32914581,chr13:32914583-32914702,chr13:32914704-32914823
chr13	32914824	32914944	chr13:32914825-32914944
chr13	32914945	32915065	chr13:32914946-32915065
chr13	32915066	32915417	chr13:32915067-32915186,chr13:32915188-32915407
chr13	32918622	32918862	chr13:32918638-32918847
chr13	32920908	32921088	chr13:32920939-32921058
chr13	32928971	32929091	chr13:32928972-32929091
chr13	32929092	32929452	chr13:32929093-32929212,chr13:32929214-32929452
chr13	32930535	32930775	chr13:32930536-32930775
chr13	32931852	32932092	chr13:32931853-32932092
chr13	32936624	32936864	chr13:32936625-32936864
chr13	32937192	32937463	chr13:32937223-32937342,chr13:32937344-32937463
chr13	32937464	32937779	chr13:32937465-32937584,chr13:32937586-32937733
chr13	32944496	32944736	chr13:32944497-32944736
chr13	32945044	32945284	chr13:32945045-32945284
chr13	32950747	32950987	chr13:32950748-32950987
chr13	32953432	32953672	chr13:32953433-32953672
chr13	32953848	32954088	chr13:32953849-32954088
chr13	32954092	32954332	chr13:32954093-32954332
chr13	32968737	32969127	chr13:32968768-32968887,chr13:32968889-32969127
chr13	32970987	32971227	chr13:32970988-32971227
chr13	32972212	32972965	chr13:32972243-32972362,chr13:32972364-32972483,chr13:32972485-32972604,chr13:32972606-32972725,chr13:32972727-32972964
chr15	66679590	66679860	chr15:66679636-66679815
chr15	66727349	66727589	chr15:66727350-66727589
chr15	66729036	66729276	chr15:66729037-66729276
chr15	66735521	66735791	chr15:66735567-66735746
chr15	66736899	66737139	chr15:66736930-66737109
chr15	66774034	66774274	chr15:66774035-66774274
chr15	66777308	66777548	chr15:66777309-66777548
chr15	66779457	66779737	chr15:66779508-66779687
chr15	66781443	66781723	chr15:66781494-66781673
chr15	66781958	66782198	chr15:66781989-66782168
chr15	66782776	66783016	chr15:66782777-66783016
chr15	90627421	90627661	chr15:90627437-90627646
chr15	90627955	90628682	chr15:90627986-90628105,chr15:90628107-90628226,chr15:90628228-90628389,chr15:90628443-90628682
chr15	90630299	90630539	chr15:90630300-90630539
chr15	90630618	90630858	chr15:90630619-90630858
chr15	90631512	90632022	chr15:90631543-90631662,chr15:90631664-90631783,chr15:90631785-90632021
chr15	90633673	90633913	chr15:90633674-90633913
chr15	90634690	90634970	chr15:90634741-90634920
chr15	90645444	90645684	chr15:90645445-90645684
chr16	2098122	2098422	chr16:2098173-2098372
chr16	2098550	2098790	chr16:2098551-2098790
chr16	2100383	2100503	chr16:2100384-2100503
chr16	2103277	2103517	chr16:2103278-2103517
chr16	2104248	2104488	chr16:2104249-2104488
chr16	2105341	2105581	chr16:2105342-2105581
chr16	2106085	2106355	chr16:2106131-2106310
chr16	2106587	2106827	chr16:2106588-2106827
chr16	2106986	2107298	chr16:2107035-2107250
chr16	2108690	2108930	chr16:2108691-2108930
chr16	2110622	2110862	chr16:2110623-2110862
chr16	2111820	2112060	chr16:2111821-2112060
chr16	2112429	2112669	chr16:2112430-2112669
chr16	2112857	2113169	chr16:2112906-2113121
chr16	2114230	2114470	chr16:2114231-2114470
chr16	2115457	2115697	chr16:2115458-2115697
chr16	2120397	2120637	chr16:2120398-2120637
chr16	2121443	2121683	chr16:2121444-2121683
chr16	2121739	2121979	chr16:2121740-2121979
chr16	2122182	2122422	chr16:2122183-2122422
chr16	2122796	2123036	chr16:2122797-2123036
chr16	2124175	2124415	chr16:2124176-2124415
chr16	2125726	2125966	chr16:2125747-2125946
chr16	2125999	2126239	chr16:2126000-2126239
chr16	2126388	2126688	chr16:2126439-2126638
chr16	2127542	2127782	chr16:2127543-2127782
chr16	2128906	2129733	chr16:2128947-2129066,chr16:2129068-2129187,chr16:2129189-2129308,chr16:2129310-2129474,chr16:2129494-2129733
chr16	2130151	2130391	chr16:2130152-2130391
chr16	2131577	2131817	chr16:2131578-2131817
chr16	2132350	2132590	chr16:2132363-2132578
chr16	2133636	2133876	chr16:2133637-2133876
chr16	2134112	2134819	chr16:2134143-2134262,chr16:2134264-2134383,chr16:2134385-2134504,chr16:2134506-2134625,chr16:2134627-2134773
chr16	2134869	2135109	chr16:2134900-2135079
chr16	2135156	2135396	chr16:2135187-2135366
chr16	2136166	2136406	chr16:2136167-2136406
chr16	2136682	2136922	chr16:2136683-2136922
chr16	2137772	2138399	chr16:2137813-2137932,chr16:2137934-2138053,chr16:2138055-2138174,chr16:2138176-2138384
chr16	2138408	2138648	chr16:2138409-2138648
chr17	618871	619051	chr17:618909-619008,chr17:618916-619015
chr17	619072	619252	chr17:619113-619212
chr17	634990	635170	chr17:635031-635130
chr17	636814	636994	chr17:636855-636954
chr17	656790	656970	chr17:656831-656930
chr17	720924	721104	chr17:720965-721064
chr17	814230	814410	chr17:814271-814370
chr17	1081432	1081612	chr17:1081473-1081572
chr17	7569501	7569741	chr17:7569532-7569711
chr17	7570488	7571171	chr17:7570528-7570627,chr17:7570530-7570629,chr17:7570689-7570808,chr17:7570810-7570929,chr17:7570931-7571050,chr17:7571052-7571171
chr17	7571172	7571292	chr17:7571173-7571292
chr17	7571293	7571771	chr17:7571294-7571413,chr17:7571415-7571534,chr17:7571536-7571768
chr17	7572231	7572411	chr17:7572262-7572381
chr17	7572528	7572767	chr17:7572569-7572668,chr17:7572648-7572767
chr17	7572768	7573128	chr17:7572769-7572888,chr17:7572890-7573127,chr17:7572928-7573027
chr17	7573578	7574140	chr17:7573579-7573698,chr17:7573700-7573819,chr17:7573731-7573830,chr17:7573821-7573940,chr17:7573942-7574099
chr17	7576484	7576765	chr17:7576525-7576644,chr17:7576646-7576765
chr17	7576766	7576886	chr17:7576767-7576886
chr17	7576887	7577007	chr17:7576888-7577007
chr17	7577008	7577702	chr17:7577009-7577128,chr17:7577130-7577249,chr17:7577139-7577238,chr17:7577251-7577370,chr17:7577358-7577457,chr17:7577372-7577491,chr17:7577378-7577477,chr17:7577493-7577673
chr17	7578063	7578665	chr17:7578094-7578213,chr17:7578215-7578334,chr17:7578253-7578352,chr17:7578336-7578455,chr17:7578457-7578635
chr17	7579052	7580079	chr17:7579083-7579202,chr17:7579204-7579323,chr17:7579325-7579444,chr17:7579423-7579522,chr17:7579446-7579600,chr17:7579666-7579785,chr17:7579752-7579851,chr17:7579787-7580000,chr17:7579940-7580039
chr17	7580489	7580869	chr17:7580530-7580629,chr17:7580630-7580869
chr17	7583081	7583441	chr17:7583082-7583201,chr17:7583203-7583441
chr17	7585441	7585561	chr17:7585483-7585582
chr17	7588194	7588374	chr17:7588235-7588334
chr17	7589221	7589500	chr17:7589262-7589361,chr17:7589381-7589500
chr17	7589501	7589621	chr17:7589502-7589621
chr17	7589622	7590105	chr17:7589623-7589742,chr17:7589702-7589801,chr17:7589744-7589863,chr17:7589865-7589984,chr17:7589986-7590105
chr17	7590106	7590226	chr17:7590107-7590226
chr17	7590227	7590347	chr17:7590228-7590347
chr17	7590348	7590468	chr17:7590349-7590468
chr17	7590469	7591066	chr17:7590470-7590589,chr17:7590591-7590710,chr17:7590712-7590831,chr17:7590833-7591060
chr17	7591412	7591802	chr17:7591443-7591562,chr17:7591564-7591802
chr17	18764931	18765111	chr17:18764972-18765071
chr17	20107683	20107863	chr17:20107724-20107823
chr17	20114713	20114893	chr17:20114754-20114853
chr17	20131111	20131291	chr17:20131144-20131243
chr17	20144624	20144804	chr17:20144665-20144764
chr17	20150250	20150430	chr17:20150291-20150390
chr17	20157867	20158047	chr17:20157908-20158007
chr17	20171434	20171614	chr17:20171475-20171574
chr17	25543013	25543133	chr17:25543014-25543133
chr17	26144201	26144321	chr17:26144202-26144321
chr17	26743013	26743133	chr17:26743014-26743133
chr17	27343350	27343470	chr17:27343351-27343470
chr17	27943013	27943133	chr17:27943014-27943133
chr17	28543013	28543133	chr17:28543014-28543133
chr17	29147088	29147208	chr17:29147089-29147208
chr17	29422247	29422527	chr17:29422298-29422477
chr17	29431050	29431321	chr17:29431081-29431200,chr17:29431202-29431321
chr17	29431322	29431442	chr17:29431323-29431442
chr17	29431443	29431563	chr17:29431444-29431563
chr17	29431564	29431922	chr17:29431565-29431684,chr17:29431686-29431920
chr17	29432287	29432467	chr17:29432318-29432437
chr17	29432903	29433103	chr17:29432944-29433063
chr17	29433439	29433710	chr17:29433470-29433589,chr17:29433591-29433710
chr17	29433711	29433831	chr17:29433712-29433831
chr17	29433832	29433952	chr17:29433833-29433952
chr17	29433953	29434311	chr17:29433954-29434073,chr17:29434075-29434309
chr17	29436155	29436275	chr17:29436156-29436275
chr17	29436819	29437059	chr17:29436820-29437059
chr17	29443422	29443662	chr17:29443423-29443662
chr17	29468955	29469226	chr17:29468986-29469105,chr17:29469107-29469226
chr17	29469227	29469586	chr17:29469228-29469347,chr17:29469349-29469585
chr17	29482952	29483192	chr17:29482953-29483192
chr17	29485949	29486189	chr17:29485980-29486159
chr17	29487524	29487644	chr17:29487525-29487644
chr17	29487645	29487765	chr17:29487646-29487765
chr17	29487766	29487886	chr17:29487767-29487886
chr17	29487887	29488007	chr17:29487888-29488007
chr17	29488008	29488128	chr17:29488009-29488128
chr17	29488129	29488249	chr17:29488130-29488249
chr17	29488250	29488370	chr17:29488251-29488370
chr17	29488371	29488728	chr17:29488372-29488491,chr17:29488493-29488724
chr17	29490178	29490418	chr17:29490179-29490418
chr17	29494038	29494158	chr17:29494039-29494158
chr17	29494159	29494279	chr17:29494160-29494279
chr17	29494280	29494400	chr17:29494281-29494400
chr17	29494401	29494521	chr17:29494402-29494521
chr17	29494522	29494880	chr17:29494523-29494642,chr17:29494644-29494878
chr17	29495017	29495227	chr17:29495063-29495182
chr17	29496841	29497081	chr17:29496842-29497081
chr17	29500942	29501182	chr17:29500943-29501182
chr17	29508353	29508593	chr17:29508384-29508563
chr17	29508645	29508885	chr17:29508676-29508855
chr17	29508926	29509046	chr17:29508927-29509046
chr17	29509047	29509167	chr17:29509048-29509167
chr17	29509168	29509288	chr17:29509169-29509288
chr17	29509289	29509409	chr17:29509290-29509409
chr17	29509410	29509747	chr17:29509411-29509530,chr17:29509532-29509724
chr17	29521690	29521961	chr17:29521721-29521840,chr17:29521842-29521961
chr17	29521962	29522321	chr17:29521963-29522082,chr17:29522084-29522320
[truncated: 485 more rows]
