# Supplementary material for: Neuroblastoma Risk Assessment and Treatment Stratification with Hybrid Capture-Based Panel Sequencing
Source: J Pers Med. 2021 Jul 22;11(8):691. doi: 10.3390/jpm11080691 (PMC8398598; doi:10.3390/jpm11080691)
Supplement: Supplementary file 1 [file jpm-11-00691-s001.zip › S3-Coverage of cell lines.xlsx]

## Sheet: Tabelle1
Cell line	Min Coverage	1st Qu. Coverage	Median Coverage	Mean Coverage	3rd Qu. Coverage	Max Coverage
IMR32	0	759	1094	1734	1494	29986
TR-14	0	651	960	1580	1439	34700
BE(2)C	0	749	1140	1560	1598	36878
LAN-5	0	800	1167	1716	1654	34163
CHP-134	0	672	902	1312	1068	40583
SK-N-DZ	0	1248	1753	2104	2270	34612
KELLY	0	617	873	1521	1189	44357
NGP	0	984	1398	1926	1734	37776
LAN-6	0	1146	1668	1648	2153	5552
SH-EP	0	1454	1904	2012	2528	6280
SH-SY5Y	0	1210	1578	1609	1966	4839
SK-N-FI	0	1144	1530	1553	1963	5438
CLB-GA	0	1204	1738	1768	2223	5491
GIMEN	0	1062	1527	1663	2199	5207
CHLA-90	0	1305	1958	1933	2493	7309
