# Supplementary material for: Neuroblastoma Risk Assessment and Treatment Stratification with Hybrid Capture-Based Panel Sequencing
Source: J Pers Med. 2021 Jul 22;11(8):691. doi: 10.3390/jpm11080691 (PMC8398598; doi:10.3390/jpm11080691)
Supplement: Supplementary file 1 [file jpm-11-00691-s001.zip › S4-Quality control of cell lines.xlsx]

## Sheet: QC_NB-HCPS_Celllines
Cell.Line	total_mapped_reads	reads_pcr_duplicates	pct_pcr_duplicates	reads_align	reads_align_uniquely	reads_on_target	pct_reads_on_target	reads_paired	insert_size	insert_size_sd	mean_coverage	target_base_coverage_15x	target_base_coverage_30x	target_base_coverage_100x	target_base_coverage_250x	target_base_coverage_500x	library_complexity
SH-EP	97934970	38396271	0.392059	59538699	56634883	23406205	0.413282	56191589	220.525	784.216	1950.93	996.272	995.204	991.658	985.782	968.872	11703102
TR-14	44898728	13303083	0.296291	31595645	30588639	18034764	0.58959	30500012	223.397	82.461	1567.25	996.285	994.022	984.105	957.013	835.026	9017382
SK-N-FI	53865393	9105485	0.169041	44759908	42605586	17752054	0.41666	42301728	220.131	761.167	1513.51	983.829	982.352	976.824	963.113	934.796	8876027
SK-N-DZ	75634380	23995439	0.317256	51638941	49731915	25151562	0.505743	49588520	225.277	818.671	2075.86	997.789	996.342	992.034	980.869	948.794	12575781
SH-SY5Y	84514886	32214007	0.381164	52300879	49783344	19240361	0.386482	49398847	229.886	860.419	1568.54	997.919	99.696	992.661	983.666	959.294	9620180
NGP	86912582	32937969	0.378978	53974613	51837192	23734001	0.457857	51453398	226.197	826.955	1938.13	996.991	995.364	989.128	974.234	926.618	11867000
LAN-6	55979413	8849286	0.158081	47130127	44935752	19112905	0.425338	44610138	219.085	748.498	1622.79	981.849	980.608	975.718	963.361	928.836	9556452
LAN-5	95740046	43190692	0.451125	52549354	50787172	24248504	0.477453	50357741	239.2	885.832	1726.6	99.814	996.243	990.264	969.411	889.832	12124252
KELLY	141352824	99593208	0.704572	41759616	40324528	18527659	0.459464	40217476	258.643	97.645	1534.94	998.014	996.549	99.033	959.152	815.427	9263829
IMR-32	68129876	22729507	0.33362	45400369	43704112	20242005	0.46316	43401397	233.494	819.655	1697.29	996.867	994.947	988.035	96.452	880.287	10121002
GI-ME-N	59731336	10089981	0.168923	49641355	47107518	19216281	0.407924	46762244	222.491	76.501	1623.58	992.254	99.014	984.181	973.558	93.989	9608140
CLB-GA	63458949	11424186	0.180025	52034763	49634433	20200662	0.406989	49265066	221.233	761.903	1712.47	996.861	99.526	991.477	981.462	952.481	10100331
CHP-134	138902856	93157971	0.67067	45744885	43663417	15622568	0.357795	43563238	260.848	931.592	1312.83	998.138	996.788	992.343	973.751	866.701	7811284
CHLA-90	62266651	9901532	0.159018	52365119	50021061	21270025	0.425221	49784958	218.211	749.083	1889.12	983.944	982.501	976.782	966.636	942.096	10635012
BE(2)-C	51534912	16629259	0.322679	34905653	33602009	17596658	0.523679	33510024	224.971	827.709	1531.48	996.602	994.649	986.595	966.886	879.231	8798329
