# Supplementary material for: Neuroblastoma Risk Assessment and Treatment Stratification with Hybrid Capture-Based Panel Sequencing
Source: J Pers Med. 2021 Jul 22;11(8):691. doi: 10.3390/jpm11080691 (PMC8398598; doi:10.3390/jpm11080691)
Supplement: Supplementary file 1 [file jpm-11-00691-s001.zip › S5-MYCN copy numbers cell lines.xlsx]

## Sheet: Tabelle1
Cell.line	Gene.symbol	Copy number
CHP-134	MYCN	98
KELLY	MYCN	88
LAN-5	MYCN	68.4
BE(2)C	MYCN	66.5
TR-14	MYCN	57
NGP	MYCN	56.9
SK-N-DZ	MYCN	43.2
IMR32	MYCN	38.4
CHLA-90	MYCN	5.6
LAN-6	MYCN	3.4
SH-SY5Y	MYCN	3
GIMEN	MYCN	2.3
CBL-GA	MYCN	2.3
SH-EP	MYCN	2.2
SK-N-FI	MYCN	1.9
